# Supplementary material for: Phenology of five tick species in the central Great Plains
Source: PLoS One. 2024 May 9;19(5):e0302689. doi: 10.1371/journal.pone.0302689 (PMC11081307; doi:10.1371/journal.pone.0302689)
Supplement: S1 File — (ZIP) [file pone.0302689.s001.zip]

Archive with 5 entries (5 files):
- R_codes/glmer_adults.R
- R_codes/glmer_allticks.R
- R_codes/glmer_larvae.R
- R_codes/glmer_Nymphs.R
- R_codes/Ticks_analysis_160424.R
