# Supplementary material for: Phenology of five tick species in the central Great Plains
Source: PLoS One. 2024 May 9;19(5):e0302689. doi: 10.1371/journal.pone.0302689 (PMC11081307; doi:10.1371/journal.pone.0302689)
Supplement: S1 File — (ZIP) [file pone.0302689.s001.zip › R_codes/glmer_Nymphs.R]

#-------------------------------------------------------------------------------
# Run the models

# a) test whether abundance of ticks is associated day of the year and habitat
# needed packages
library("stats")
library("glm2")
library("lme4")
library("DHARMa")

setwd("C:/Users/Ng'eno/Documents/Ticks_phenology/Ticks_project")
Analysiset<- read.csv("Analysiset_final.csv")

Analysiset$habitat  <- as.factor (Analysiset$habitat)
Analysiset$Year     <- as.factor (Analysiset$Year)
Analysiset$viscount <- as.factor (Analysiset$viscount)

# getting the variables 

Numofnymphs <- Analysiset$Numofnymphs
dayofyear   <- Analysiset$dayofyear
habitat     <- Analysiset$habitat
lat         <- Analysiset$Latitude
log         <- Analysiset$Longitude
year        <- Analysiset$Year
viscount    <- Analysiset$viscount
site_code   <- Analysiset$site_code

# combinations
variables <- c("scale(dayofyear)", "as.factor(habitat)", "scale(lat)", "scale(log)")

var_comba <- list()
var_combi <- list()
objectsa  <- list()
objectsi  <- list()


for (i in 1:length(variables)) {
  comb <- combn(x = variables, m = i)
  comb_va <- vector()
  comb_vi <- vector()
  objecta <- vector()
  objecti <- vector()
  
  
  for (j in 1:dim(comb)[2]) {
    comb_va[j] <- paste("P", i, "V", j, "aw", 
                        paste(paste(" <- glmer(Numofnymphs", 
                                    paste(comb[, j], collapse = " + "), sep = " ~ "),
                              " + (1|viscount/year), family = poisson,nAGQ=0)\n", sep = ""), sep = "")
    comb_vi[j] <- paste("P", i, "V", j, "iw", 
                        paste(paste(" <- glmer(Numofnymphs", 
                                    paste(comb[, j], collapse = " * "), sep = " ~ "),
                              " + (1|viscount/year), family = poisson,nAGQ=0)\n", sep = ""), sep = "")
    objecta[j] <- paste("P", i, "V", j, "aw", sep = "")
    objecti[j] <- paste("P", i, "V", j, "iw", sep = "")
    
  }
  
  var_comba[[i]] <- comb_va
  var_combi[[i]] <- comb_vi
  objectsa [[i]] <- paste(paste(objecta, collapse = ", "), "\n", sep = "")
  objectsi [[i]] <- paste(paste(objecti, collapse = ", "), "\n", sep = "")
}

var_combar <- do.call(c, var_comba)
var_combir <- do.call(c, var_combi)

objectsr <- paste("aic_modelsw <- AIC(", paste(do.call(c, objectsa), 
                                               collapse = ", "), ", \n",
                  paste(do.call(c, objectsi), collapse = ", "), ")", sep = "")

sink("model_cal.R")
cat(var_combar, "\n")
cat(var_combir, "\n")
cat(objectsr, "\n")
sink()

source("model_cal.R")

## extracts from the environment the models that ran 
#mods<-grep('^(P2|P3|P4)', names(.GlobalEnv),value=TRUE, perl = TRUE)
#mods <- paste(mods, collapse=",")
#cat(mods)

aic_modelsw$delta_AIC <- aic_modelsw$AIC - min(aic_modelsw$AIC)

# writing results of model AIC comparison
write.csv(aic_modelsw, "all_comb_glms_aic_nymphs_glmer.csv", row.names = TRUE)

# searching for best models
best_aic <- aic_modelsw[aic_modelsw$delta_AIC <= 2, ]
best_aic <- best_aic[order(best_aic$delta_AIC), ]
best_aic$formula <- as.character(c(getElement(P4V1iw, "call")))

coefs <- list(fixef(P4V1iw))

coef_names <- rep(NA, length(unique(names(do.call(c, coefs)))))
names(coef_names) <- sort(unique(names(do.call(c, coefs))))

coef_lis <- list()
for (i in 1:length(coefs)) {
  for (j in 1:length(coef_names)) {
    coef_names[j] <- ifelse(names(coef_names)[j] %in% names(coefs[[i]]), 
                            coefs[[i]][names(coefs[[i]]) == names(coef_names)[j]], NA)
  }
  
  coef_lis[[i]] <- na.omit(coef_names)
}

## completing the table with coeficients 
best_aicc <- data.frame(best_aic, do.call(rbind, coef_lis))

## writing best models info
write.csv(best_aicc, "best_glmer_aic1_nymphs050124.csv", row.names = TRUE)

## exploring best models
P4V1iw

simulationOutput <- simulateResiduals(fittedModel = P4V1iw, plot = T)

## writing significance of effects
sink("significance_best_glmer_aic1_nymphs24.txt")

cat(row.names(best_aic), "\t", best_aic[, 4], "\n")

# run ordinary regression for the best model

model1 <- glmer(formula = Numofnymphs ~ scale(dayofyear) * habitat * 
                scale(lat) * scale(log) + (1 | viscount/year), family = poisson (link = "log"),
                Analysiset, nAGQ=0)

summary(model1)
confint(model1, method="Wald")
sink()
