# Supplementary material for: Phenology of five tick species in the central Great Plains
Source: PLoS One. 2024 May 9;19(5):e0302689. doi: 10.1371/journal.pone.0302689 (PMC11081307; doi:10.1371/journal.pone.0302689)
Supplement: S1 File — (ZIP) [file pone.0302689.s001.zip › R_codes/Ticks_analysis_160424.R]

#*******************************************************************************
# Project: The ticks project
# Analysis: Phenology of five tick species in the central Great Plains
# Authors: Eric Ng'eno
# Date : 16/04/2024
#*******************************************************************************
# load required packages 
library(data.table)
library(dplyr)
library(ggplot2)
library(grid)
library(gridExtra)
library(scales)
library(table1)
library(cowplot)

#Data preparation---------------------------------------------------------------

## Import dataset

setwd("C:/Users/Ng'eno/Documents/Ticks_phenology/Ticks_project")

complete_ticksdata <- read.csv("complete_ticksdata.csv")


# Frequencies tables -----------------------------------------------------------

## Number of ticks by species, life stage and sites
spp_lifestage_sites <- complete_ticksdata |>
                       group_by(Species2,life_stage, site_code)|>
                       mutate(collected_ticks = sum(as.numeric(number_of_ticks)))|>
                       distinct(Species2,life_stage, site_code, collected_ticks)


spp_lifestage_sites$combined <- paste(spp_lifestage_sites$Species2,"(", spp_lifestage_sites$life_stage,")")

## prepare the table 2
expanded <- rep(rownames(spp_lifestage_sites), spp_lifestage_sites$collected_ticks)
length(expanded)

dat.exp <- spp_lifestage_sites[expanded, ]

mytable <- table1(~ Species2 + combined|site_code, data = dat.exp)
mytable

## Write out the table
#write.table (mytable , "my_table_1_file.csv", col.names = T, row.names=F, append= T, sep=',')


## group by date, sites and species 
Site_ticks <- complete_ticksdata |>
              group_by(date, site_code, Species2, life_stage) |>
              mutate(collected_ticks = sum(as.numeric(number_of_ticks)))|>
              distinct(date, site_code, Species2, life_stage, collected_ticks)

### create year_months variables for later data explorations use
Site_ticks$ymsampled <- format(as.Date(Site_ticks$date), '%Y-%m')

### count sampling events in each month and generate proportions
Site_ticks <- Site_ticks|>
              group_by(ymsampled,site_code)|>
              mutate(samples_act =n_distinct(date))|>
              ungroup()

## Remove date variable and order the other variables
Site_ticks <- Site_ticks[,-1][,c(5,1:4,6)]


## group by month, year, sites and species 

Site_ticks_yr <- Site_ticks |>
                 group_by(ymsampled, site_code, Species2, life_stage) |>
                 mutate(collected_ticks = sum(collected_ticks))|>
                 distinct(ymsampled, site_code, Species2, life_stage, collected_ticks,samples_act)|>
                 ungroup()


### calculate adjusted ticks numbers 
#### Generate expected sampling events
Site_ticks_yr$samples_exp <- ifelse(Site_ticks_yr$site_code=="Crawford", 2,
                             ifelse(Site_ticks_yr$site_code=="Deer Creek Wildlife Area", 2,
                             ifelse(Site_ticks_yr$site_code=="Lake Arcadia", 2,
                             ifelse(Site_ticks_yr$site_code=="Payne", 2, 1))))
  
### calculate the actual vs expected sampling events
Site_ticks_yr$ratio <- Site_ticks_yr$samples_act/Site_ticks_yr$samples_exp

### divide number of ticks into the ratio for adjusted number of ticks
Site_ticks_yr$adjusted <- Site_ticks_yr$collected_ticks/Site_ticks_yr$ratio


## Format date variable for easy plotting                
Site_ticks_yr$date <- as.Date(paste(Site_ticks_yr$ymsampled, "-01", sep=""))


## By site 
###number of ticks collected  by site 
Site_ticks2 <- complete_ticksdata |>
               group_by(date, site_code) |>
               mutate(collected_ticks = sum(as.numeric(number_of_ticks)))|>
               distinct(date, site_code, collected_ticks)

#Visualization of generated frequency tables------------------------------------

setDT(complete_ticksdata)

##Distribution by habitat-------------------------------------------------------
habit <- complete_ticksdata[, c("Species", "habitat", "site_code","number_of_ticks" )]
table (habit$Species)
table (habit$habitat)


## fix the names
habit[habitat=="Centroid",      habitat :='centroid']
habit[habitat=="full_centroid", habitat :='centroid']
habit[habitat=="Pasture",       habitat :='pasture']
habit[habitat=="Wood",          habitat :='wood']
habit[habitat=="woods",         habitat :='wood']

##throw out where habitat == centroid
habit <- habit[habitat=="wood"| habitat=="pasture"]
table(habit$habitat)

##group the habitat by species
habit_aa_ch <- habit[Species=="Amblyomma americanum" & site_code== "Cheney Wildlife Area"]
habit_aa_cr <- habit[Species=="Amblyomma americanum" & site_code== "Crawford"]
habit_aa_de <- habit[Species=="Amblyomma americanum" & site_code== "Deer Creek Wildlife Area"]
habit_aa_ka <- habit[Species=="Amblyomma americanum" & site_code== "Kanza View Park"]
habit_aa_mo <- habit[Species=="Amblyomma americanum" & site_code== "Mount Scott"]
habit_aa_la <- habit[Species=="Amblyomma americanum" & site_code== "Lake Arcadia"]
habit_aa_pa <- habit[Species=="Amblyomma americanum" & site_code== "Payne"]
habit_aa_ru <- habit[Species=="Amblyomma americanum" & site_code== "Rutlader Wildlife Area"]
habit_aa_se <- habit[Species=="Amblyomma americanum" & site_code== "Selman"]
habit_aa_we <- habit[Species=="Amblyomma americanum" & site_code== "Webster State Park"]


habit_am_ch <- habit[Species=="Amblyomma maculatum" & site_code== "Cheney Wildlife Area"]
habit_am_cr <- habit[Species=="Amblyomma maculatum" & site_code== "Crawford"]
habit_am_de <- habit[Species=="Amblyomma maculatum" & site_code== "Deer Creek Wildlife Area"]
habit_am_ka <- habit[Species=="Amblyomma maculatum" & site_code== "Kanza View Park"]
habit_am_mo <- habit[Species=="Amblyomma maculatum" & site_code== "Mount Scott"]
habit_am_la <- habit[Species=="Amblyomma maculatum" & site_code== "Lake Arcadia"]
habit_am_pa <- habit[Species=="Amblyomma maculatum" & site_code== "Payne"]
habit_am_ru <- habit[Species=="Amblyomma maculatum" & site_code== "Rutlader Wildlife Area"]
habit_am_se <- habit[Species=="Amblyomma maculatum" & site_code== "Selman"]
habit_am_we <- habit[Species=="Amblyomma maculatum" & site_code== "Webster State Park"]

habit_dv_ch <- habit[Species=="Dermacentor variabilis" & site_code== "Cheney Wildlife Area"]
habit_dv_cr <- habit[Species=="Dermacentor variabilis" & site_code== "Crawford"]
habit_dv_de <- habit[Species=="Dermacentor variabilis" & site_code== "Deer Creek Wildlife Area"]
habit_dv_ka <- habit[Species=="Dermacentor variabilis" & site_code== "Kanza View Park"]
habit_dv_mo <- habit[Species=="Dermacentor variabilis" & site_code== "Mount Scott"]
habit_dv_la <- habit[Species=="Dermacentor variabilis" & site_code== "Lake Arcadia"]
habit_dv_pa <- habit[Species=="Dermacentor variabilis" & site_code== "Payne"]
habit_dv_ru <- habit[Species=="Dermacentor variabilis" & site_code== "Rutlader Wildlife Area"]
habit_dv_se <- habit[Species=="Dermacentor variabilis" & site_code== "Selman"]
habit_dv_we <- habit[Species=="Dermacentor variabilis" & site_code== "Webster State Park"]


habit_da_ch <- habit[Species=="Dermacentor albipictus" & site_code== "Cheney Wildlife Area"]
habit_da_cr <- habit[Species=="Dermacentor albipictus" & site_code== "Crawford"]
habit_da_de <- habit[Species=="Dermacentor albipictus" & site_code== "Deer Creek Wildlife Area"]
habit_da_ka <- habit[Species=="Dermacentor albipictus" & site_code== "Kanza View Park"]
habit_da_mo <- habit[Species=="Dermacentor albipictus" & site_code== "Mount Scott"]
habit_da_la <- habit[Species=="Dermacentor albipictus" & site_code== "Lake Arcadia"]
habit_da_pa <- habit[Species=="Dermacentor albipictus" & site_code== "Payne"]
habit_da_ru <- habit[Species=="Dermacentor albipictus" & site_code== "Rutlader Wildlife Area"]
habit_da_se <- habit[Species=="Dermacentor albipictus" & site_code== "Selman"]
habit_da_we <- habit[Species=="Dermacentor albipictus" & site_code== "Webster State Park"]


habit_is_ch <- habit[Species=="Ixodes scapularis" & site_code== "Cheney Wildlife Area"]
habit_is_cr <- habit[Species=="Ixodes scapularis" & site_code== "Crawford"]
habit_is_de <- habit[Species=="Ixodes scapularis" & site_code== "Deer Creek Wildlife Area"]
habit_is_ka <- habit[Species=="Ixodes scapularis" & site_code== "Kanza View Park"]
habit_is_mo <- habit[Species=="Ixodes scapularis" & site_code== "Mount Scott"]
habit_is_la <- habit[Species=="Ixodes scapularis" & site_code== "Lake Arcadia"]
habit_is_pa <- habit[Species=="Ixodes scapularis" & site_code== "Payne"]
habit_is_ru <- habit[Species=="Ixodes scapularis" & site_code== "Rutlader Wildlife Area"]
habit_is_se <- habit[Species=="Ixodes scapularis" & site_code== "Selman"]
habit_is_we <- habit[Species=="Ixodes scapularis" & site_code== "Webster State Park"]


## Make the charts

## generate a list of the tables
spp_list <- list(habit_aa_ch, habit_aa_cr, habit_aa_de, habit_aa_ka, habit_aa_mo,
                 habit_aa_la, habit_aa_pa, habit_aa_ru, habit_aa_se, habit_aa_we,
                 habit_am_ch, habit_am_cr, habit_am_de, habit_am_ka, habit_am_mo,
                 habit_am_la, habit_am_pa, habit_am_ru, habit_am_se, habit_am_we,
                 habit_dv_ch, habit_dv_cr, habit_dv_de, habit_dv_ka, habit_dv_mo,
                 habit_dv_la, habit_dv_pa, habit_dv_ru, habit_dv_se, habit_dv_we,
                 habit_da_ch, habit_da_cr, habit_da_de, habit_da_ka, habit_da_mo,
                 habit_da_la, habit_da_pa, habit_da_ru, habit_da_se, habit_da_we,
                 habit_is_ch, habit_is_cr, habit_is_de, habit_is_ka, habit_is_mo,
                 habit_is_la, habit_is_pa, habit_is_ru, habit_is_se, habit_is_we)

## name objects of the list
text_spp <- c("habit_aa_ch_sum","habit_aa_cr_sum","habit_aa_de_sum","habit_aa_ka_sum", 
              "habit_aa_mo_sum","habit_aa_la_sum","habit_aa_pa_sum","habit_aa_ru_sum", 
              "habit_aa_se_sum","habit_aa_we_sum","habit_am_ch_sum","habit_am_cr_sum", 
              "habit_am_de_sum","habit_am_ka_sum","habit_am_mo_sum","habit_am_la_sum", 
              "habit_am_pa_sum","habit_am_ru_sum","habit_am_se_sum","habit_am_we_sum",
              "habit_dv_ch_sum","habit_dv_cr_sum","habit_dv_de_sum","habit_dv_ka_sum", 
              "habit_dv_mo_sum","habit_dv_la_sum","habit_dv_pa_sum","habit_dv_ru_sum", 
              "habit_dv_se_sum","habit_dv_we_sum","habit_da_ch_sum","habit_da_cr_sum", 
              "habit_da_de_sum","habit_da_ka_sum","habit_da_mo_sum","habit_da_la_sum", 
              "habit_da_pa_sum","habit_da_ru_sum","habit_da_se_sum","habit_da_we_sum",
              "habit_is_ch_sum","habit_is_cr_sum","habit_is_de_sum","habit_is_ka_sum", 
              "habit_is_mo_sum","habit_is_la_sum","habit_is_pa_sum","habit_is_ru_sum", 
              "habit_is_se_sum","habit_is_we_sum")

dataHab = list()

for (i in seq_along(spp_list)){
  
  dataHab[[i]] <- spp_list[[i]] |>
    group_by(habitat) |>
    summarise(frequency = sum(as.numeric(number_of_ticks)))
}

names(dataHab) <- text_spp

# Compute percentages

for (i in seq_along(dataHab)){
  
  dataHab[[i]]$fraction <- (round (dataHab[[i]]$frequency / sum(dataHab[[i]]$frequency),1))
  dataHab[[i]]$ymax     <- cumsum(dataHab[[i]]$fraction)
  dataHab[[i]]$ymin     <- c(0, head(dataHab[[i]]$ymax, n=-1))
  dataHab[[i]]$labelPosition <- (dataHab[[i]]$ymax + dataHab[[i]]$ymin) / 2
  dataHab[[i]]$label    <- paste0(dataHab[[i]]$fraction*100, "%" )
}


# make the plots

text_list <- list("\n687","\n1,683","\n820","\n1,215", "\n1,891","\n16",
                  "15,406","\n1,416","\n7","\n175",
                  
                  "\n10","\n4", "\n16","\n2", "\n1","not \nobserved",
                  "not \nobserved","not \nobserved","\n1","not \nobserved", 
                  
                  "\n6","\n181","\n86","\n13","not \nobserved","\n2",
                  "not \nobserved","\n13","\n16 ", "\n30",
                  
                  "\n24","not \nobserved","\n66","\n3 ", "not \nobserved",
                  "not \nobserved","not \nobserved","\n27", "not \nobserved", "\n95",
                  
                  "not \nobserved","not \nobserved", "\n19","\n1", "not \nobserved",
                  "\n5","\n62","\n2", "not \nobserved","not \nobserved")

plotList = list()

for (i in seq_along(dataHab)){
  
  plotList[[i]] <- ggplot(dataHab[[i]], aes(ymax=ymax, ymin=ymin, 
                                            xmax=4,xmin=3, fill=habitat)) +
    geom_rect()+
    geom_text(x=2, aes(y=labelPosition, label=label), size=12)+ 
    scale_fill_manual(values  = c("#b8bf90", "#356008"),
                      labels  = c("Pasture", "Wooded" )) +
    scale_color_manual(values = c("#b8bf90", "#356008")) + 
    coord_polar(theta="y") +
    xlim(c(-1, 4)) +
    theme_void() +
    theme(legend.position = "none")+ 
    annotate (geom   = 'text', x = 0, y = 0, 
              label  = text_list[i], 
              size   = unit(14, "pt"))
}


aa <- ggplot(dataHab[[1]], 
             aes(ymax=ymax, ymin=ymin, xmax=4, xmin=3, fill=habitat)) +
  geom_rect()+
  geom_text(x=2, aes(y=labelPosition, label=label), size=9)+ 
  scale_fill_manual(values  = c("#b8bf90", "#356008"),
                    labels  = c("Pasture", "Wooded" )) +
  scale_color_manual(values = c("#b8bf90", "#356008")) + 
  coord_polar(theta="y") +
  xlim(c(-1, 4)) +
  theme_void() +
  theme(legend.position = "left")+ labs (fill="Habitat type")


# get the legend

legend <- get_legend(aa + theme(legend.position = 'top', 
                                legend.key.width = unit(1, 'cm'), 
                                legend.title = element_text(size=50),
                                legend.text  = element_text(size=50)))
# figure 


aa_plots <- plot_grid (plotList[[1]],plotList[[2]], plotList[[3]], plotList[[4]], 
                       plotList[[5]],plotList[[6]], plotList[[7]], plotList[[8]], 
                       plotList[[9]],plotList[[10]], ncol = 1, nrow = 10)

am_plots <- plot_grid (plotList[[11]],plotList[[12]],plotList[[13]], plotList[[14]],
                       plotList[[15]]+scale_fill_manual(values  = c("#356008", "#b8bf90")),
                       plotList[[16]],plotList[[17]], plotList[[18]], 
                       plotList[[19]],plotList[[20]], ncol = 1, nrow = 10)


dv_plots <- plot_grid (plotList[[21]],plotList[[22]],plotList[[23]], plotList[[24]],
                       plotList[[25]],plotList[[26]],plotList[[27]], plotList[[28]], 
                       plotList[[29]] + scale_fill_manual(values  = c("#356008", "#b8bf90")),
                       plotList[[30]], ncol = 1, nrow = 10)

da_plots <- plot_grid (plotList[[31]],plotList[[32]],plotList[[33]], plotList[[34]],
                       plotList[[35]],plotList[[36]], plotList[[37]], 
                       plotList[[38]] + scale_fill_manual(values  = c("#356008", "#b8bf90")),
                       plotList[[39]],plotList[[40]], ncol = 1, nrow = 10)

is_plots <- plot_grid (plotList[[41]],plotList[[42]],plotList[[43]], plotList[[44]],
                       plotList[[45]],plotList[[46]],plotList[[47]], plotList[[48]], 
                       plotList[[49]],plotList[[50]], ncol = 1, nrow = 10)


aa_plots <- grid.arrange(aa_plots, ncol=1,
                         top = textGrob("\nA.americanum",
                                        gp=gpar(fontsize=60,fontface="italic")))

am_plots <- grid.arrange(am_plots, ncol=1,
                         top = textGrob("\nA.maculatum",
                                        gp=gpar(fontsize=60,fontface="italic")))
dv_plots <- grid.arrange(dv_plots, ncol=1,
                         top = textGrob("\nD.variabilis",
                                        gp=gpar(fontsize=60,fontface="italic")))
da_plots <- grid.arrange(da_plots, ncol=1,
                         top = textGrob("\nD.albipictus",
                                        gp=gpar(fontsize=60,fontface="italic")))
is_plots <- grid.arrange(is_plots, ncol=1,
                         top = textGrob("\nI.scapularis",
                                        gp=gpar(fontsize=60,fontface="italic")))

Allplots <-  grid.arrange(aa_plots, am_plots, dv_plots, da_plots, is_plots, 
                          nrow = 1) 

jpeg("Habita3.jpg",  height = 150, width = 80, units = "cm", res = 400)

Figure4 <-  grid.arrange (Allplots, arrangeGrob(legend, ncol = 1), 
                          nrow = 2, heights = c(10, .5))
Figure4
dev.off()

#Plot overall sampling over time ----------------------------------------------- 
## Make a background of seasons 
### prepare a dataframe with dates for the seasons in the area

seasons <- data.frame(mindate=(as.POSIXct(c("2020-08-01","2020-09-01","2020-12-01",
                                            "2021-03-01","2021-06-01","2021-09-01", 
                                            "2021-12-01","2022-03-01","2022-06-01",
                                            "2022-09-01"))),
                      maxdate=(as.POSIXct(c("2020-08-31","2020-11-30","2021-02-28",
                                            "2021-05-31","2021-08-31","2021-11-30", 
                                            "2022-02-28","2022-05-31","2022-08-31",
                                            "2022-09-30"))),
                      season =  c("Summer", "Fall","Winter", "Spring","Summer", 
                                  "Fall",  "Winter", "Spring","Summer", "Fall"))

#Plot sampling, species and lifestage by site over time -------------------------
## use seasons background
## faceting by sites

##remove where species not defined 
Site_ticks_exp <- Site_ticks_yr [!Site_ticks_yr$Species2=="Not defined", ]

## replace ymvariables with date
Site_ticks_exp <- Site_ticks_exp[,-1]

##move date to first variable
Site_ticks_exp <- Site_ticks_exp[,c(9,1:4,8)]

## round adjusted number to nearest whole number 
Site_ticks_exp$adjusted <- ceiling(Site_ticks_exp$adjusted)


##create a variable counting life_stage observed for each spp by site
Site_ticks_exp$collected_ticks1 <- ifelse(Site_ticks_exp$Species2=="A. americanum", 
                                          Site_ticks_exp$adjusted, 0)
Site_ticks_exp$collected_ticks2 <- ifelse(Site_ticks_exp$Species2=="A. maculatum", 
                                          Site_ticks_exp$adjusted, 0)
Site_ticks_exp$collected_ticks3 <- ifelse(Site_ticks_exp$Species2=="D. variabilis", 
                                          Site_ticks_exp$adjusted, 0)
Site_ticks_exp$collected_ticks4 <- ifelse(Site_ticks_exp$Species2=="D. albipictus", 
                                          Site_ticks_exp$adjusted, 0)
Site_ticks_exp$collected_ticks5 <- ifelse(Site_ticks_exp$Species2=="I. scapularis", 
                                          Site_ticks_exp$adjusted, 0)

## Subset the species and stage table by species
AA_stage <- Site_ticks_exp[,c(1:4,7)]
AM_stage <- Site_ticks_exp[,c(1:4,8)]
DV_stage <- Site_ticks_exp[,c(1:4,9)]
DA_stage <- Site_ticks_exp[,c(1:4,10)]
IS_stage <- Site_ticks_exp[,c(1:4,11)]

## rename the variables 
AA_stage<- rename(AA_stage, "collected_ticks" = "collected_ticks1")
AM_stage<- rename(AM_stage, "collected_ticks" = "collected_ticks2")
DV_stage<- rename(DV_stage, "collected_ticks" = "collected_ticks3")
DA_stage<- rename(DA_stage, "collected_ticks" = "collected_ticks4")
IS_stage<- rename(IS_stage, "collected_ticks" = "collected_ticks5")

## relabel species names 
AA_stage$Species2 = "A. americanum"
AM_stage$Species2 = "A. maculatum"
DV_stage$Species2 = "D. variabilis"
DA_stage$Species2 = "D. albipictus"
IS_stage$Species2 = "I. scapularis"

## loop through the tables to life stage by sites figures

## generate a list of the tables
data_list <- list(AA_stage,AM_stage,DV_stage,DA_stage,IS_stage)

## rename objects of the list
text_list <- list("A. americanum", "A. maculatum","D. variabilis", "D. albipictus", 
                  "I. scapularis")

plotList = list()

for (i in seq_along(data_list)){
  plotList[[i]] <- ggplot(data_list[[i]], 
                          aes(x=date, y=collected_ticks, fill=life_stage, 
                              group=life_stage))+
    facet_wrap(~site_code, ncol=1, scales = "free_y")+
    geom_rect (data = seasons, inherit.aes = F, 
               aes(xmin = as.Date(mindate, "%Y-%b-%d"), 
                   xmax = as.Date(maxdate, "%Y-%b-%d"),  
                   ymin = -Inf, ymax = Inf, fill = season), alpha = .2)+
    geom_rect (aes(xmin = date,  xmax = date, ymin = -Inf, ymax =Inf, 
                   fill="Site was sampled", col="Site was sampled"))+
    geom_bar  (stat='identity', position = position_dodge2(preserve = "single"), width = 25) +
    scale_x_date(date_breaks = "1 month", date_labels =  "%b %Y", expand = c(-0.007, 0)) +
    labs(x = "Months", y = "Counts", title = text_list[i], fill = "")+
    
    scale_y_continuous(expand = c(0, 0), limits = ~ c(0, max(.x) + 20))+
    scale_color_manual(values = c("Site was sampled"  = alpha('#192586',.1)))+
    scale_fill_manual (values = c( "Adult"    = "#808000", 
                                   "Larvae"   = "#008080", 
                                   "Nymph"    = "#800000",
                                   "Site was sampled" = alpha('#192586',.1),
                                   "Spring"           = alpha("#568259",.2),
                                   "Summer"           = alpha("#FFCE00",.2), 
                                   "Fall"             = alpha("#f47c3c",.2),
                                   "Winter"           = alpha("#91AEC4",.2)),
                       breaks =  c("Larvae", "Nymph", "Adult","Winter", "Spring", "Summer","Fall",
                                   "Site was sampled", "Number of ticks"))+
    theme_bw()+
    theme(axis.text.x  = element_text(angle = 45, hjust = 1, size = 18, colour = "black"),
          axis.text.y  = element_text(size  = 18, colour = "black"),
          strip.text   = element_text(size  = 20),
          axis.title.x = element_text(size  = 20, face="bold"),
          axis.title.y = element_text(size  = 20, face="bold"),
          legend.title = element_text(size  = 20),
          legend.text  = element_text(size  = 18),
          panel.grid.minor = element_blank(),
          panel.grid.major = element_blank(),
          plot.title   = element_text(hjust = 0.5, size = 22, face="bold.italic"),
          legend.position="none")
  plotList[[i]] <- plotList[[i]]+guides(colour="none")
}

## grid the plots and update the y-axis

gridset1 <- plot_grid (plotList[[2]] + theme(axis.title.x = element_blank()),
                       plotList[[3]] + theme(axis.title.x = element_blank()) + 
                         theme(axis.title.y = element_blank()))

gridset2 <- plot_grid (plotList[[4]] + theme(axis.title.x = element_blank()),
                       plotList[[5]] + theme(axis.title.x = element_blank()) + 
                         theme(axis.title.y = element_blank()))

# Create plot with legend
sites <- ggplot(AA_stage,aes(x=date, y=collected_ticks, fill=life_stage, 
                             group=life_stage)) +  
         facet_wrap(~site_code, ncol=1, scales = "free_y")+
         geom_rect (data = seasons, inherit.aes = F, 
             aes(xmin = as.Date(mindate, "%Y-%b-%d"), 
                 xmax = as.Date(maxdate, "%Y-%b-%d"),  
                 ymin = -Inf, ymax = Inf, fill = season), alpha = .2)+
         geom_rect (aes(xmin = date,  xmax = date, ymin = -Inf, ymax =Inf, 
                 fill="Site was sampled", col="Site was sampled"))+
         geom_bar  (stat='identity', 
             position = position_dodge2(preserve = "single"), width = 20) +
         scale_x_date(date_breaks = "1 month", date_labels =  "%b %Y", 
               expand = c(0.002, 0.002)) +
  labs(x = "Months", y = "Counts", title = "A. americanum", fill = "")+
  scale_y_continuous(expand = c(0, 0), limits = ~ c(0, max(.x) + 20))+
  scale_color_manual(values = c("Site was sampled"  = alpha('#192586',.1)))+
  scale_fill_manual (values = c( "Adult"    = "#808000", 
                                 "Larvae"   = "#008080", 
                                 "Nymph"    = "#800000",
                                 "Site was sampled" = alpha('#192586',.1),
                                 "Spring"           = alpha("#568259",.2),
                                 "Summer"           = alpha("#FFCE00",.2), 
                                 "Fall"             = alpha("#f47c3c",.2),
                                 "Winter"           = alpha("#91AEC4",.2)),
                     breaks =  c("Larvae", "Nymph", "Adult","Winter",
                                 "Spring", "Summer","Fall",
                                 "Site was sampled", "Number of ticks"))+
  theme_bw()+
  guides(fill = guide_legend(nrow = 1))+
  theme_bw()+
  theme(legend.title = element_blank(),
        legend.text  = element_text(size = 18),
        legend.position = "top") 
sites <- sites+guides(colour="none")

# Function to extract legends from ggplots
extract_legend <- function(my_ggp) {
  step1 <- ggplot_gtable(ggplot_build(my_ggp))
  step2 <- which(sapply(step1$grobs, function(x) x$name) == "guide-box")
  step3 <- step1$grobs[[step2]]
  return(step3)
}

# function to extract legend
shared_legend <- extract_legend(sites)

# Print out the figures 
jpeg("Figure1a_.jpg",  height = 60, width = 60, units = "cm", res = 600)

Figure1 <-  grid.arrange (arrangeGrob(shared_legend, ncol = 1), gridset1, nrow = 2, 
                          heights = c(.5, 10))
dev.off()


jpeg("Figure2a_.jpg",  height = 60, width = 60, units = "cm", res = 600)

Figure2 <-  grid.arrange (arrangeGrob(shared_legend, ncol = 1), gridset2, nrow = 2, 
                          heights = c(.5, 10))
dev.off()


jpeg("Figure3a_.jpg",  height = 50, width = 50, units = "cm", res = 600)

Figure3 <-  grid.arrange (arrangeGrob(shared_legend, ncol = 1), plotList[[1]], 
                          nrow = 2, heights = c(.5, 10))
dev.off()


#plot sampling frequency over time---------------------------------------------
Site_ticks2$Sampling <- ifelse(Site_ticks2$site_code == "Payne" | 
                               Site_ticks2$site_code == "Crawford"|
                               Site_ticks2$site_code == "Deer Creek Wildlife Area" |
                               Site_ticks2$site_code == "Lake Arcadia",'Biweekly', 'Quarterly')

table(Site_ticks2$site_code, Site_ticks2$Sampling)

jpeg("Samplingfreq2_.jpg", height = 20,  width = 60, units = "cm", res = 600)

sampfreq <-ggplot(Site_ticks2, aes(x=as.Date(date), y=factor(site_code))) + 
           geom_point(aes(shape= Sampling, color=Sampling, fill= Sampling), 
                      size = 6, stroke = 1)+
           labs(x = "Weeks", y = "Sites", shape="Sampling visits", 
                colour="Sampling visits", fill= "Sampling visits") +
           ggtitle("")+
           scale_x_date(date_breaks = "2 week", 
                        date_labels = "%b %Y", expand = c(0.02,0.02)) +
           coord_cartesian(clip = "off")+
           scale_shape_manual(values=c(21,22)) + 
           scale_color_manual(values=c("#4393C3", "#808080"))+
           scale_fill_manual (values=c("#92C5DE", "#c0c0c0"))+
           theme_bw()+
              theme(axis.text.x = element_text(angle = 45, hjust = 1, size = 16,
                                               colour = "black"),
              axis.text.y       = element_text(size  = 16, colour = "black"),
              axis.title.x      = element_text(size  = 18, face="bold"),
              axis.title.y      = element_text(size  = 18, face="bold"),
              panel.grid.minor  = element_blank(),
              panel.grid.major  = element_blank(),
              panel.border      = element_blank(),
              axis.line    = element_line(color='black')
  ) 
sampfreq
dev.off()


#Generalized linear models to assess factors associated with A.americanum abundance
## Will use poisson family for the analysis

### first we prepare analysis data tables 

### from the main data, drop where species is undefined
table(complete_ticksdata$Species)
complete_ticksdata1 <- complete_ticksdata[complete_ticksdata$Species!="Not defined", ]

table(complete_ticksdata1$Species)

### replace number of ticks = 0 where species is not A.americanum
setDT(complete_ticksdata1)
complete_ticksdata1[, Numberofticks1 := 0]
complete_ticksdata1[Species=="Amblyomma americanum", 
                    Numberofticks1:= as.numeric(number_of_ticks)]

table(complete_ticksdata1$Numberofticks1)

### keep variables of interest
complete_ticksdata1$Year <- format(as.Date(complete_ticksdata1$date), '%Y')

complete_ticksdata1 <-  complete_ticksdata1[, c("Year", "dayofyear", "date", "site_code", 
                                                "Latitude", "Longitude", "habitat", 
                                                "life_stage", "Species2","Numberofticks1")]


### Check frequencies for the different variables of interest
table(complete_ticksdata1$habitat,    useNA = "ifany")
table(complete_ticksdata1$life_stage, useNA = "ifany")


### rename for standardization 
complete_ticksdata1[habitat=="Centroid",      habitat :='centroid']
complete_ticksdata1[habitat=="full_centroid", habitat :='centroid']
complete_ticksdata1[habitat=="Pasture",       habitat :='pasture']
complete_ticksdata1[habitat=="Wood",          habitat :='wood' ]
complete_ticksdata1[habitat=="woods",         habitat :='wood']

### drop where habitat is centroid
complete_ticksdata1 <- complete_ticksdata1[!(habitat=="centroid"),]
table(complete_ticksdata1$habitat,    useNA = "ifany")

### generate new variables with numbers of each ticks' life stage 

#### Life stage 

#####adult 

complete_ticksdata1 [life_stage== 'Adult'  & Species2 =='A. americanum', 
                     adult := Numberofticks1]
complete_ticksdata1 [(is.na(adult)), adult:=0]

#####Nymph

complete_ticksdata1 [life_stage== 'Nymph'  & Species2 =='A. americanum', 
                     Nymph := Numberofticks1]
complete_ticksdata1 [(is.na(Nymph)), Nymph:=0] 

#####Larvae
complete_ticksdata1 [life_stage== 'Larvae' & Species2 =='A. americanum', 
                     Larvae:= Numberofticks1]
complete_ticksdata1 [(is.na(Larvae)), Larvae:=0] 


#### recode wood as 1 and pasture as 0
complete_ticksdata1 [habitat== 'wood', habitat:=1]
complete_ticksdata1 [habitat== 'pasture', habitat:=0]


# sum number of ticks by day, site, year, lat and log and habitat
## all ticks 
Analysiset   <- complete_ticksdata1 |>
                group_by(date,site_code, habitat)|>
                mutate(Numofticks  = sum(as.numeric(Numberofticks1)), 
                       Numofadults = sum(as.numeric(adult)),
                       Numofnymphs = sum(as.numeric(Nymph)), 
                       Numoflarv   = sum(as.numeric(Larvae)))|>
                distinct(site_code, habitat, Year, Longitude, 
                                Latitude, dayofyear, Numofticks,
                                Numofadults, Numofnymphs, Numoflarv) |>
                ungroup()

## change year to levels with 2021 as the reference =0
setDT(Analysiset)
Analysiset[Year=='2021', Year:=0]
Analysiset[Year=='2022', Year:=1]
Analysiset[Year=='2020', Year:=2]

## for each visit we should report both wood and pasture habitats
### filter where only one habitat is reported 
Analysiset <-  Analysiset|>
               group_by(date, site_code)|>
               mutate (numberpergrp = n()) |> ungroup()

Analysiset1 <- Analysiset[Analysiset$numberpergrp ==1, ]

## replicate the subset to two records per date per site
Analysiset1 <- Analysiset1[rep(seq_len(nrow(Analysiset1)), 2), ]

## Identify the added rows
setDT(Analysiset1)
Analysiset1[, id := seq_len(.N), by = c("date", "site_code")]

## replace habitat and numbers of ticks in second rows accordingly
Analysiset1[habitat==1 & id==2,  habitat2:=0]
Analysiset1[habitat==0 & id==2,  habitat2:=1]
Analysiset1[id==2, Numofticks :=0]
Analysiset1[id==2, Numofadults :=0]
Analysiset1[id==2, Numofnymphs:=0]
Analysiset1[id==2, Numoflarv:=0]

Analysiset1[(is.na(habitat2)), habitat2:=as.numeric(habitat)]

## get the variables for analysis 
Analysiset1 <- Analysiset1[, c("date", "site_code", "habitat2", "Year", 
                               "Longitude", "Latitude","dayofyear","Numofticks",
                               "Numofadults","Numofnymphs","Numoflarv") ]

## rename habitat2 back to habitat
Analysiset1 <- rename(Analysiset1, "habitat" = "habitat2")


## get the subset with data for both habitat
Analysiset2 <- Analysiset[Analysiset$numberpergrp ==2, ][,-12]

## combine the two datasets
Analysiset_final <-  rbind(Analysiset2, Analysiset1)

## create a frequency of visit variable to use as a random variable
Analysiset_final <- Analysiset_final |>
                    arrange (site_code, date)|>
                    group_by(site_code)|>
                    mutate(viscount= as.numeric(as.factor(date)))|>
                    ungroup()


Analysiset_final$habitat  <- as.factor(Analysiset_final$habitat)
Analysiset_final$Year     <- as.factor(Analysiset_final$Year)
Analysiset_final$viscount <- as.factor(Analysiset_final$viscount)
#-------------------------------------------------------------------------------
#Preparing analysis datasets----------------------------------------------------
## Separate to biweekly sampling and quarterly sampling
### biweekly sampling

Analysiset_bw <- Analysiset_final[Analysiset_final$site_code =="Payne" | 
                                  Analysiset_final$site_code =="Deer Creek Wildlife Area" | 
                                  Analysiset_final$site_code =="Crawford" |
                                  Analysiset_final$site_code =="Lake Arcadia", ][,-12]

table(Analysiset_bw$site_code)

###quarterly sampling 

Analysiset_qt <- Analysiset_final

#### generate month variable from date
Analysiset_qt$msampled <- format(as.Date(Analysiset_qt$date), '%m')

#### Check which sites were sampled each month (divide the sum by 2, since..
#####....duplicate sampling in wood and pasture)

Analysiset_qt  <- Analysiset_qt |>
                  group_by(Year, msampled) |>
                  mutate(sampsites = n_distinct(site_code)) |>
                  mutate(payne     = sum(site_code =='Payne')/2)|>
                  mutate(deerc     = sum(site_code =='Deer Creek Wildlife Area')/2)|>
                  mutate(crawf     = sum(site_code =='Crawford')/2)|>
                  mutate(arcad     = sum(site_code =='Lake Arcadia')/2)|>
                  mutate(webst     = sum(site_code =='Webster State Park')/2)|>
                  mutate(Rutla     = sum(site_code =='Rutlader Wildlife Area')/2)|>
                  mutate(kanza     = sum(site_code =='Kanza View Park')/2)|>
                  mutate(chene     = sum(site_code =='Cheney Wildlife Area')/2)|>
                  mutate(selma     = sum(site_code =='Selman')/2)|>
                  mutate(mount     = sum(site_code =='Mount Scott')/2)|>
                  ungroup()

#### check visit patterns across years and months 
table(Analysiset_qt$site_code,Analysiset_qt$msampled,Analysiset_qt$Year)

#### generate biweekly variable and quarterly variables
### biweekly sites
Analysiset_qt <-Analysiset_qt %>%
                rowwise %>%
                mutate (biweekly = sum(c_across(payne:arcad)!= 0, na.rm = TRUE))

### quarterly sites
Analysiset_qt <-Analysiset_qt %>%
                rowwise %>%
                mutate (quarterly = sum(c_across(webst:mount)!= 0, na.rm = TRUE))

##### select where quarterly and biweekly sampling were conducted
Analysiset_qt <-  Analysiset_qt [ Analysiset_qt$quarterly>0  & 
                                  Analysiset_qt$biweekly >0, ]

##### keep one sampling event per year, habitat, month and site

Analysiset_qt <-distinct(Analysiset_qt, site_code, Year, msampled, habitat,
                         .keep_all = T)

##### keep vars of interest

Analysiset_qt <- Analysiset_qt[, c(1:11)]

####datasets for the models
Analysiset_qt <- as.data.frame(Analysiset_qt)
Analysiset_bw <- as.data.frame(Analysiset_bw)

## write out the tables 

write.csv(Analysiset_qt, "Analysiset_qt.csv", row.names = F)
write.csv(Analysiset_bw, "Analysiset_bw.csv", row.names = F)
