# Supplementary material for: Phenology of five tick species in the central Great Plains
Source: PLoS One. 2024 May 9;19(5):e0302689. doi: 10.1371/journal.pone.0302689 (PMC11081307; doi:10.1371/journal.pone.0302689)
Supplement: S1 Data — (CSV) [file pone.0302689.s002.csv]

Species	State	site_code	County	date_id	Latitude	Longitude	habitat	life_stage	number_of_ticks	date	dayofyear	Species2
Amblyomma americanum	KS	Webster State Park	Rooks	16-May-21	39.38	-99.55	wood	Adult	1	2021-05-16	136	A. americanum
Amblyomma americanum	KS	Cheney Wildlife Area	Reno	15-Jun-21	37.81	-97.86	wood	Nymph	1	2021-06-15	166	A. americanum
Amblyomma americanum	KS	Cheney Wildlife Area	Reno	15-Jun-21	37.81	-97.86	wood	Adult	1	2021-06-15	166	A. americanum
Dermacentor variabilis	KS	Cheney Wildlife Area	Reno	15-Jun-21	37.81	-97.86	full_centroid	Adult	1	2021-06-15	166	D. variabilis
Amblyomma americanum	KS	Cheney Wildlife Area	Reno	15-Jun-21	37.81	-97.86	pasture	Adult	1	2021-06-15	166	A. americanum
Amblyomma americanum	KS	Cheney Wildlife Area	Reno	15-Jun-21	37.81	-97.86	wood	Adult	1	2021-06-15	166	A. americanum
Amblyomma maculatum	KS	Cheney Wildlife Area	Reno	15-Jun-21	37.81	-97.86	pasture	Adult	1	2021-06-15	166	A. maculatum
Amblyomma maculatum	KS	Cheney Wildlife Area	Reno	15-Jun-21	37.81	-97.86	pasture	Adult	1	2021-06-15	166	A. maculatum
Amblyomma americanum	KS	Cheney Wildlife Area	Reno	15-Jun-21	37.81	-97.86	pasture	Adult	1	2021-06-15	166	A. americanum
Amblyomma americanum	KS	Webster State Park	Rooks	16-Jun-21	39.38	-99.55	wood	Nymph	1	2021-06-16	167	A. americanum
Amblyomma americanum	KS	Webster State Park	Rooks	16-Jun-21	39.38	-99.55	pasture	Nymph	1	2021-06-16	167	A. americanum
Amblyomma americanum	KS	Webster State Park	Rooks	16-Jun-21	39.38	-99.55	wood	Nymph	1	2021-06-16	167	A. americanum
Amblyomma americanum	KS	Webster State Park	Rooks	16-Jun-21	39.38	-99.55	wood	Nymph	1	2021-06-16	167	A. americanum
Amblyomma americanum	KS	Webster State Park	Rooks	16-Jun-21	39.38	-99.55	wood	Nymph	1	2021-06-16	167	A. americanum
Amblyomma americanum	KS	Webster State Park	Rooks	16-Jun-21	39.38	-99.55	wood	Nymph	1	2021-06-16	167	A. americanum
Amblyomma americanum	KS	Webster State Park	Rooks	16-Jun-21	39.38	-99.55	wood	Adult	1	2021-06-16	167	A. americanum
Dermacentor variabilis	KS	Webster State Park	Rooks	16-Jun-21	39.38	-99.55	pasture	Adult	1	2021-06-16	167	D. variabilis
Amblyomma americanum	KS	Webster State Park	Rooks	16-Jun-21	39.38	-99.55	wood	Adult	1	2021-06-16	167	A. americanum
Dermacentor variabilis	KS	Webster State Park	Rooks	16-Jun-21	39.38	-99.55	wood	Adult	1	2021-06-16	167	D. variabilis
Dermacentor variabilis	KS	Webster State Park	Rooks	16-Jun-21	39.38	-99.55	wood	Adult	1	2021-06-16	167	D. variabilis
Amblyomma americanum	KS	Webster State Park	Rooks	16-Jun-21	39.38	-99.55	wood	Adult	1	2021-06-16	167	A. americanum
Amblyomma americanum	KS	Webster State Park	Rooks	16-Jun-21	39.38	-99.55	wood	Adult	1	2021-06-16	167	A. americanum
Amblyomma americanum	KS	Webster State Park	Rooks	16-Jun-21	39.38	-99.55	wood	Adult	1	2021-06-16	167	A. americanum
Dermacentor variabilis	KS	Webster State Park	Rooks	16-Jun-21	39.38	-99.55	wood	Adult	1	2021-06-16	167	D. variabilis
Dermacentor variabilis	KS	Webster State Park	Rooks	16-Jun-21	39.38	-99.55	wood	Adult	1	2021-06-16	167	D. variabilis
Amblyomma americanum	KS	Webster State Park	Rooks	16-Jun-21	39.38	-99.55	wood	Adult	1	2021-06-16	167	A. americanum
Amblyomma americanum	KS	Kanza View Park	Morris	17-Jun-21	38.69	-96.49	wood	Nymph	1	2021-06-17	168	A. americanum
Amblyomma americanum	KS	Kanza View Park	Morris	17-Jun-21	38.69	-96.49	wood	Nymph	1	2021-06-17	168	A. americanum
Amblyomma americanum	KS	Kanza View Park	Morris	17-Jun-21	38.69	-96.49	wood	Nymph	1	2021-06-17	168	A. americanum
Amblyomma americanum	KS	Kanza View Park	Morris	17-Jun-21	38.69	-96.49	wood	Nymph	1	2021-06-17	168	A. americanum
Amblyomma americanum	KS	Kanza View Park	Morris	17-Jun-21	38.69	-96.49	wood	Nymph	1	2021-06-17	168	A. americanum
Amblyomma americanum	KS	Kanza View Park	Morris	17-Jun-21	38.69	-96.49	wood	Nymph	1	2021-06-17	168	A. americanum
Amblyomma americanum	KS	Kanza View Park	Morris	17-Jun-21	38.69	-96.49	wood	Nymph	1	2021-06-17	168	A. americanum
Amblyomma americanum	KS	Kanza View Park	Morris	17-Jun-21	38.69	-96.49	wood	Nymph	1	2021-06-17	168	A. americanum
Amblyomma americanum	KS	Kanza View Park	Morris	17-Jun-21	38.69	-96.49	wood	Nymph	1	2021-06-17	168	A. americanum
Amblyomma americanum	KS	Kanza View Park	Morris	17-Jun-21	38.69	-96.49	wood	Adult	1	2021-06-17	168	A. americanum
Amblyomma americanum	KS	Kanza View Park	Morris	17-Jun-21	38.69	-96.49	wood	Adult	1	2021-06-17	168	A. americanum
Amblyomma americanum	KS	Kanza View Park	Morris	17-Jun-21	38.69	-96.49	pasture	Adult	1	2021-06-17	168	A. americanum
Amblyomma americanum	KS	Kanza View Park	Morris	17-Jun-21	38.69	-96.49	pasture	Adult	1	2021-06-17	168	A. americanum
Amblyomma americanum	KS	Kanza View Park	Morris	17-Jun-21	38.69	-96.49	pasture	Adult	1	2021-06-17	168	A. americanum
Amblyomma americanum	KS	Kanza View Park	Morris	17-Jun-21	38.69	-96.49	pasture	Adult	1	2021-06-17	168	A. americanum
Amblyomma americanum	KS	Kanza View Park	Morris	17-Jun-21	38.69	-96.49	pasture	Adult	1	2021-06-17	168	A. americanum
Amblyomma americanum	KS	Kanza View Park	Morris	17-Jun-21	38.69	-96.49	pasture	Adult	1	2021-06-17	168	A. americanum
Amblyomma americanum	KS	Kanza View Park	Morris	17-Jun-21	38.69	-96.49	wood	Adult	1	2021-06-17	168	A. americanum
Amblyomma americanum	KS	Kanza View Park	Morris	17-Jun-21	38.69	-96.49	wood	Adult	1	2021-06-17	168	A. americanum
Amblyomma americanum	KS	Kanza View Park	Morris	17-Jun-21	38.69	-96.49	wood	Adult	1	2021-06-17	168	A. americanum
Amblyomma americanum	KS	Kanza View Park	Morris	17-Jun-21	38.69	-96.49	wood	Adult	1	2021-06-17	168	A. americanum
Amblyomma americanum	KS	Kanza View Park	Morris	17-Jun-21	38.69	-96.49	wood	Adult	1	2021-06-17	168	A. americanum
Amblyomma americanum	KS	Kanza View Park	Morris	17-Jun-21	38.69	-96.49	wood	Adult	1	2021-06-17	168	A. americanum
Amblyomma americanum	KS	Kanza View Park	Morris	17-Jun-21	38.69	-96.49	wood	Adult	1	2021-06-17	168	A. americanum
Amblyomma americanum	KS	Kanza View Park	Morris	17-Jun-21	38.69	-96.49	wood	Adult	1	2021-06-17	168	A. americanum
Amblyomma americanum	KS	Kanza View Park	Morris	17-Jun-21	38.69	-96.49	wood	Adult	1	2021-06-17	168	A. americanum
Amblyomma americanum	KS	Kanza View Park	Morris	17-Jun-21	38.69	-96.49	wood	Adult	1	2021-06-17	168	A. americanum
Amblyomma americanum	KS	Kanza View Park	Morris	17-Jun-21	38.69	-96.49	wood	Adult	1	2021-06-17	168	A. americanum
Amblyomma americanum	KS	Kanza View Park	Morris	17-Jun-21	38.69	-96.49	wood	Adult	1	2021-06-17	168	A. americanum
Amblyomma americanum	KS	Kanza View Park	Morris	17-Jun-21	38.69	-96.49	wood	Adult	1	2021-06-17	168	A. americanum
Amblyomma americanum	KS	Kanza View Park	Morris	17-Jun-21	38.69	-96.49	wood	Adult	1	2021-06-17	168	A. americanum
Amblyomma americanum	KS	Kanza View Park	Morris	17-Jun-21	38.69	-96.49	wood	Adult	1	2021-06-17	168	A. americanum
Amblyomma americanum	KS	Kanza View Park	Morris	17-Jun-21	38.69	-96.49	wood	Adult	1	2021-06-17	168	A. americanum
Amblyomma americanum	KS	Kanza View Park	Morris	17-Jun-21	38.69	-96.49	wood	Adult	1	2021-06-17	168	A. americanum
Dermacentor variabilis	KS	Kanza View Park	Morris	17-Jun-21	38.69	-96.49	wood	Adult	1	2021-06-17	168	D. variabilis
Amblyomma americanum	KS	Kanza View Park	Morris	17-Jun-21	38.69	-96.49	wood	Adult	1	2021-06-17	168	A. americanum
Dermacentor variabilis	KS	Kanza View Park	Morris	17-Jun-21	38.69	-96.49	wood	Adult	1	2021-06-17	168	D. variabilis
Amblyomma americanum	KS	Rutlader Wildlife Area	Miami	18-Jun-21	38.51	-94.68	pasture	Adult	1	2021-06-18	169	A. americanum
Amblyomma americanum	KS	Rutlader Wildlife Area	Miami	18-Jun-21	38.51	-94.68	pasture	Adult	1	2021-06-18	169	A. americanum
Amblyomma americanum	KS	Rutlader Wildlife Area	Miami	18-Jun-21	38.51	-94.68	pasture	Nymph	1	2021-06-18	169	A. americanum
Amblyomma americanum	KS	Rutlader Wildlife Area	Miami	18-Jun-21	38.51	-94.68	pasture	Adult	1	2021-06-18	169	A. americanum
Amblyomma americanum	KS	Rutlader Wildlife Area	Miami	18-Jun-21	38.51	-94.68	pasture	Nymph	1	2021-06-18	169	A. americanum
Amblyomma americanum	KS	Rutlader Wildlife Area	Miami	18-Jun-21	38.51	-94.68	wood	Adult	1	2021-06-18	169	A. americanum
Amblyomma americanum	KS	Rutlader Wildlife Area	Miami	18-Jun-21	38.51	-94.68	wood	Adult	1	2021-06-18	169	A. americanum
Amblyomma americanum	KS	Rutlader Wildlife Area	Miami	18-Jun-21	38.51	-94.68	wood	Adult	1	2021-06-18	169	A. americanum
Amblyomma americanum	KS	Rutlader Wildlife Area	Miami	18-Jun-21	38.51	-94.68	wood	Adult	1	2021-06-18	169	A. americanum
Amblyomma americanum	KS	Rutlader Wildlife Area	Miami	18-Jun-21	38.51	-94.68	wood	Adult	1	2021-06-18	169	A. americanum
Amblyomma americanum	KS	Rutlader Wildlife Area	Miami	18-Jun-21	38.51	-94.68	wood	Adult	1	2021-06-18	169	A. americanum
Amblyomma americanum	KS	Rutlader Wildlife Area	Miami	18-Jun-21	38.51	-94.68	wood	Adult	1	2021-06-18	169	A. americanum
Amblyomma americanum	KS	Rutlader Wildlife Area	Miami	18-Jun-21	38.51	-94.68	wood	Adult	1	2021-06-18	169	A. americanum
Amblyomma americanum	KS	Rutlader Wildlife Area	Miami	18-Jun-21	38.51	-94.68	wood	Adult	1	2021-06-18	169	A. americanum
Amblyomma americanum	KS	Rutlader Wildlife Area	Miami	18-Jun-21	38.51	-94.68	pasture	Nymph	1	2021-06-18	169	A. americanum
Amblyomma americanum	KS	Rutlader Wildlife Area	Miami	18-Jun-21	38.51	-94.68	pasture	Nymph	1	2021-06-18	169	A. americanum
Amblyomma americanum	KS	Rutlader Wildlife Area	Miami	18-Jun-21	38.51	-94.68	pasture	Adult	1	2021-06-18	169	A. americanum
Amblyomma americanum	KS	Rutlader Wildlife Area	Miami	18-Jun-21	38.51	-94.68	wood	Adult	1	2021-06-18	169	A. americanum
Amblyomma americanum	KS	Rutlader Wildlife Area	Miami	18-Jun-21	38.51	-94.68	wood	Adult	1	2021-06-18	169	A. americanum
Amblyomma americanum	KS	Rutlader Wildlife Area	Miami	18-Jun-21	38.51	-94.68	wood	Adult	1	2021-06-18	169	A. americanum
Dermacentor variabilis	KS	Rutlader Wildlife Area	Miami	18-Jun-21	38.51	-94.68	wood	Adult	1	2021-06-18	169	D. variabilis
Amblyomma americanum	KS	Rutlader Wildlife Area	Miami	18-Jun-21	38.51	-94.68	wood	Adult	1	2021-06-18	169	A. americanum
Amblyomma americanum	KS	Rutlader Wildlife Area	Miami	18-Jun-21	38.51	-94.68	wood	Adult	1	2021-06-18	169	A. americanum
Amblyomma americanum	KS	Rutlader Wildlife Area	Miami	18-Jun-21	38.51	-94.68	wood	Nymph	1	2021-06-18	169	A. americanum
Amblyomma americanum	KS	Rutlader Wildlife Area	Miami	18-Jun-21	38.51	-94.68	wood	Adult	1	2021-06-18	169	A. americanum
Amblyomma americanum	KS	Rutlader Wildlife Area	Miami	18-Jun-21	38.51	-94.68	pasture	Nymph	1	2021-06-18	169	A. americanum
Amblyomma americanum	KS	Rutlader Wildlife Area	Miami	18-Jun-21	38.51	-94.68	pasture	Adult	1	2021-06-18	169	A. americanum
Amblyomma americanum	KS	Rutlader Wildlife Area	Miami	18-Jun-21	38.51	-94.68	wood	Adult	1	2021-06-18	169	A. americanum
Amblyomma americanum	KS	Rutlader Wildlife Area	Miami	18-Jun-21	38.51	-94.68	wood	Adult	1	2021-06-18	169	A. americanum
Amblyomma americanum	KS	Rutlader Wildlife Area	Miami	18-Jun-21	38.51	-94.68	pasture	Nymph	1	2021-06-18	169	A. americanum
Amblyomma americanum	KS	Rutlader Wildlife Area	Miami	18-Jun-21	38.51	-94.68	wood	Adult	1	2021-06-18	169	A. americanum
Amblyomma americanum	KS	Rutlader Wildlife Area	Miami	18-Jun-21	38.51	-94.68	wood	Adult	1	2021-06-18	169	A. americanum
Amblyomma americanum	KS	Rutlader Wildlife Area	Miami	18-Jun-21	38.51	-94.68	wood	Adult	1	2021-06-18	169	A. americanum
Amblyomma americanum	KS	Rutlader Wildlife Area	Miami	18-Jun-21	38.51	-94.68	wood	Adult	1	2021-06-18	169	A. americanum
Amblyomma americanum	KS	Rutlader Wildlife Area	Miami	18-Jun-21	38.51	-94.68	wood	Adult	1	2021-06-18	169	A. americanum
Amblyomma americanum	KS	Rutlader Wildlife Area	Miami	18-Jun-21	38.51	-94.68	wood	Adult	1	2021-06-18	169	A. americanum
Amblyomma americanum	KS	Rutlader Wildlife Area	Miami	18-Jun-21	38.51	-94.68	wood	Adult	1	2021-06-18	169	A. americanum
Amblyomma americanum	KS	Rutlader Wildlife Area	Miami	18-Jun-21	38.51	-94.68	wood	Adult	1	2021-06-18	169	A. americanum
Amblyomma americanum	KS	Rutlader Wildlife Area	Miami	18-Jun-21	38.51	-94.68	wood	Adult	1	2021-06-18	169	A. americanum
Amblyomma americanum	KS	Rutlader Wildlife Area	Miami	18-Jun-21	38.51	-94.68	wood	Adult	1	2021-06-18	169	A. americanum
Amblyomma americanum	KS	Rutlader Wildlife Area	Miami	18-Jun-21	38.51	-94.68	wood	Adult	1	2021-06-18	169	A. americanum
Amblyomma americanum	KS	Deer Creek Wildlife Area	Douglas	19-Jun-21	38.97	-95.45	pasture	Adult	1	2021-06-19	170	A. americanum
Amblyomma maculatum	KS	Deer Creek Wildlife Area	Douglas	19-Jun-21	38.97	-95.45	pasture	Adult	1	2021-06-19	170	A. maculatum
Dermacentor variabilis	KS	Deer Creek Wildlife Area	Douglas	19-Jun-21	38.97	-95.45	pasture	Adult	1	2021-06-19	170	D. variabilis
Amblyomma americanum	KS	Deer Creek Wildlife Area	Douglas	19-Jun-21	38.97	-95.45	pasture	Adult	1	2021-06-19	170	A. americanum
Amblyomma americanum	KS	Deer Creek Wildlife Area	Douglas	19-Jun-21	38.97	-95.45	wood	Adult	1	2021-06-19	170	A. americanum
Amblyomma americanum	KS	Deer Creek Wildlife Area	Douglas	19-Jun-21	38.97	-95.45	wood	Adult	1	2021-06-19	170	A. americanum
Dermacentor variabilis	KS	Deer Creek Wildlife Area	Douglas	19-Jun-21	38.97	-95.45	wood	Adult	1	2021-06-19	170	D. variabilis
Amblyomma americanum	KS	Deer Creek Wildlife Area	Douglas	19-Jun-21	38.97	-95.45	pasture	Adult	1	2021-06-19	170	A. americanum
Amblyomma americanum	KS	Deer Creek Wildlife Area	Douglas	19-Jun-21	38.97	-95.45	pasture	Adult	1	2021-06-19	170	A. americanum
Dermacentor variabilis	KS	Deer Creek Wildlife Area	Douglas	19-Jun-21	38.97	-95.45	pasture	Adult	1	2021-06-19	170	D. variabilis
Amblyomma americanum	KS	Deer Creek Wildlife Area	Douglas	19-Jun-21	38.97	-95.45	wood	Adult	1	2021-06-19	170	A. americanum
Amblyomma americanum	KS	Deer Creek Wildlife Area	Douglas	19-Jun-21	38.97	-95.45	wood	Adult	1	2021-06-19	170	A. americanum
Amblyomma americanum	KS	Deer Creek Wildlife Area	Douglas	19-Jun-21	38.97	-95.45	wood	Adult	1	2021-06-19	170	A. americanum
Amblyomma americanum	KS	Deer Creek Wildlife Area	Douglas	19-Jun-21	38.97	-95.45	wood	Adult	1	2021-06-19	170	A. americanum
Dermacentor variabilis	KS	Deer Creek Wildlife Area	Douglas	19-Jun-21	38.97	-95.45	wood	Adult	1	2021-06-19	170	D. variabilis
Dermacentor variabilis	KS	Deer Creek Wildlife Area	Douglas	19-Jun-21	38.97	-95.45	wood	Adult	1	2021-06-19	170	D. variabilis
Dermacentor variabilis	KS	Deer Creek Wildlife Area	Douglas	19-Jun-21	38.97	-95.45	wood	Adult	1	2021-06-19	170	D. variabilis
Dermacentor variabilis	KS	Deer Creek Wildlife Area	Douglas	19-Jun-21	38.97	-95.45	wood	Adult	1	2021-06-19	170	D. variabilis
Dermacentor variabilis	KS	Deer Creek Wildlife Area	Douglas	19-Jun-21	38.97	-95.45	wood	Adult	1	2021-06-19	170	D. variabilis
Dermacentor variabilis	KS	Deer Creek Wildlife Area	Douglas	19-Jun-21	38.97	-95.45	wood	Adult	1	2021-06-19	170	D. variabilis
Dermacentor variabilis	KS	Deer Creek Wildlife Area	Douglas	19-Jun-21	38.97	-95.45	wood	Adult	1	2021-06-19	170	D. variabilis
Amblyomma americanum	KS	Deer Creek Wildlife Area	Douglas	19-Jun-21	38.97	-95.45	wood	Adult	1	2021-06-19	170	A. americanum
Amblyomma americanum	KS	Deer Creek Wildlife Area	Douglas	19-Jun-21	38.97	-95.45	wood	Nymph	1	2021-06-19	170	A. americanum
Amblyomma americanum	KS	Deer Creek Wildlife Area	Douglas	19-Jun-21	38.97	-95.45	wood	Nymph	1	2021-06-19	170	A. americanum
Amblyomma americanum	KS	Deer Creek Wildlife Area	Douglas	19-Jun-21	38.97	-95.45	wood	Nymph	1	2021-06-19	170	A. americanum
Amblyomma americanum	KS	Deer Creek Wildlife Area	Douglas	19-Jun-21	38.97	-95.45	wood	Nymph	1	2021-06-19	170	A. americanum
Amblyomma americanum	KS	Deer Creek Wildlife Area	Douglas	19-Jun-21	38.97	-95.45	wood	Adult	1	2021-06-19	170	A. americanum
Amblyomma americanum	KS	Deer Creek Wildlife Area	Douglas	19-Jun-21	38.97	-95.45	wood	Adult	1	2021-06-19	170	A. americanum
Amblyomma americanum	KS	Deer Creek Wildlife Area	Douglas	19-Jun-21	38.97	-95.45	wood	Adult	1	2021-06-19	170	A. americanum
Amblyomma americanum	KS	Deer Creek Wildlife Area	Douglas	19-Jun-21	38.97	-95.45	wood	Adult	1	2021-06-19	170	A. americanum
Amblyomma americanum	KS	Deer Creek Wildlife Area	Douglas	19-Jun-21	38.97	-95.45	wood	Adult	1	2021-06-19	170	A. americanum
Dermacentor variabilis	KS	Deer Creek Wildlife Area	Douglas	19-Jun-21	38.97	-95.45	wood	Adult	1	2021-06-19	170	D. variabilis
Amblyomma americanum	KS	Deer Creek Wildlife Area	Douglas	19-Jun-21	38.97	-95.45	pasture	Adult	1	2021-06-19	170	A. americanum
Amblyomma americanum	KS	Deer Creek Wildlife Area	Douglas	19-Jun-21	38.97	-95.45	pasture	Adult	1	2021-06-19	170	A. americanum
Amblyomma americanum	KS	Deer Creek Wildlife Area	Douglas	19-Jun-21	38.97	-95.45	pasture	Adult	1	2021-06-19	170	A. americanum
Dermacentor variabilis	KS	Deer Creek Wildlife Area	Douglas	27-Sep-21	38.97	-95.45	full_centroid	Larvae	1	2021-09-27	270	D. variabilis
Dermacentor variabilis	KS	Deer Creek Wildlife Area	Douglas	27-Sep-21	38.97	-95.45	full_centroid	Larvae	1	2021-09-27	270	D. variabilis
Dermacentor variabilis	KS	Deer Creek Wildlife Area	Douglas	27-Sep-21	38.97	-95.45	full_centroid	Larvae	1	2021-09-27	270	D. variabilis
Dermacentor variabilis	KS	Deer Creek Wildlife Area	Douglas	27-Sep-21	38.97	-95.45	full_centroid	Larvae	1	2021-09-27	270	D. variabilis
Dermacentor variabilis	KS	Deer Creek Wildlife Area	Douglas	27-Sep-21	38.97	-95.45	full_centroid	Larvae	1	2021-09-27	270	D. variabilis
Dermacentor variabilis	KS	Deer Creek Wildlife Area	Douglas	27-Sep-21	38.97	-95.45	full_centroid	Larvae	2	2021-09-27	270	D. variabilis
Dermacentor variabilis	KS	Deer Creek Wildlife Area	Douglas	27-Sep-21	38.97	-95.45	full_centroid	Larvae	3	2021-09-27	270	D. variabilis
Dermacentor variabilis	KS	Deer Creek Wildlife Area	Douglas	27-Sep-21	38.97	-95.45	full_centroid	Larvae	1	2021-09-27	270	D. variabilis
Ixodes scapularis	KS	Deer Creek Wildlife Area	Douglas	06-Nov-21	38.97	-95.45	pasture	Adult	1	2021-11-06	310	I. scapularis
Ixodes scapularis	KS	Deer Creek Wildlife Area	Douglas	06-Nov-21	38.97	-95.45	pasture	Adult	1	2021-11-06	310	I. scapularis
Ixodes scapularis	KS	Deer Creek Wildlife Area	Douglas	06-Nov-21	38.97	-95.45	wood	Adult	1	2021-11-06	310	I. scapularis
Dermacentor albipictus	KS	Deer Creek Wildlife Area	Douglas	06-Nov-21	38.97	-95.45	centroid	Larvae	39	2021-11-06	310	D. albipictus
Dermacentor albipictus	KS	Deer Creek Wildlife Area	Douglas	06-Nov-21	38.97	-95.45	centroid	Larvae	8	2021-11-06	310	D. albipictus
Ixodes scapularis	KS	Deer Creek Wildlife Area	Douglas	18-Nov-21	38.97	-95.45	wood	Adult	1	2021-11-18	322	I. scapularis
Dermacentor albipictus	KS	Deer Creek Wildlife Area	Douglas	18-Nov-21	38.97	-95.45	centroid	Larvae	5	2021-11-18	322	D. albipictus
Dermacentor albipictus	KS	Webster State Park	Rooks	22-Nov-21	39.38	-99.55	centroid	Larvae	4	2021-11-22	326	D. albipictus
Ixodes scapularis	KS	Deer Creek Wildlife Area	Douglas	05-Dec-21	38.97	-95.45	pasture	Adult	1	2021-12-05	339	I. scapularis
Ixodes scapularis	KS	Deer Creek Wildlife Area	Douglas	05-Dec-21	38.97	-95.45	wood	Adult	1	2021-12-05	339	I. scapularis
Ixodes scapularis	KS	Deer Creek Wildlife Area	Douglas	05-Dec-21	38.97	-95.45	wood	Adult	1	2021-12-05	339	I. scapularis
Ixodes scapularis	KS	Deer Creek Wildlife Area	Douglas	12-Dec-21	38.97	-95.45	pasture	Adult	1	2021-12-12	346	I. scapularis
Ixodes scapularis	KS	Deer Creek Wildlife Area	Douglas	12-Dec-21	38.97	-95.45	pasture	Adult	1	2021-12-12	346	I. scapularis
Amblyomma americanum	KS	Deer Creek Wildlife Area	Douglas	04-Mar-22	38.97	-95.45	pasture	Adult	1	2022-03-04	63	A. americanum
Amblyomma americanum	KS	Deer Creek Wildlife Area	Douglas	04-Mar-22	38.97	-95.45	pasture	Adult	1	2022-03-04	63	A. americanum
Amblyomma americanum	KS	Deer Creek Wildlife Area	Douglas	04-Mar-22	38.97	-95.45	wood	Adult	1	2022-03-04	63	A. americanum
Amblyomma maculatum	KS	Deer Creek Wildlife Area	Douglas	04-Mar-22	38.97	-95.45	pasture	Adult	1	2022-03-04	63	A. maculatum
Amblyomma americanum	KS	Deer Creek Wildlife Area	Douglas	04-Mar-22	38.97	-95.45	pasture	Adult	1	2022-03-04	63	A. americanum
Amblyomma americanum	KS	Deer Creek Wildlife Area	Douglas	04-Mar-22	38.97	-95.45	wood	Adult	1	2022-03-04	63	A. americanum
Amblyomma americanum	KS	Deer Creek Wildlife Area	Douglas	04-Mar-22	38.97	-95.45	wood	Adult	1	2022-03-04	63	A. americanum
Amblyomma americanum	KS	Deer Creek Wildlife Area	Douglas	04-Mar-22	38.97	-95.45	wood	Adult	1	2022-03-04	63	A. americanum
Amblyomma americanum	KS	Deer Creek Wildlife Area	Douglas	04-Mar-22	38.97	-95.45	wood	Adult	1	2022-03-04	63	A. americanum
Amblyomma americanum	KS	Deer Creek Wildlife Area	Douglas	04-Mar-22	38.97	-95.45	wood	Adult	1	2022-03-04	63	A. americanum
Amblyomma americanum	KS	Deer Creek Wildlife Area	Douglas	04-Mar-22	38.97	-95.45	wood	Adult	1	2022-03-04	63	A. americanum
Amblyomma americanum	KS	Deer Creek Wildlife Area	Douglas	04-Mar-22	38.97	-95.45	wood	Adult	1	2022-03-04	63	A. americanum
Amblyomma americanum	KS	Deer Creek Wildlife Area	Douglas	04-Mar-22	38.97	-95.45	wood	Adult	1	2022-03-04	63	A. americanum
Ixodes scapularis	KS	Deer Creek Wildlife Area	Douglas	04-Mar-22	38.97	-95.45	full_centroid	Adult	1	2022-03-04	63	I. scapularis
Amblyomma maculatum	KS	Deer Creek Wildlife Area	Douglas	26-Apr-22	38.97	-95.45	pasture	Adult	1	2022-04-26	116	A. maculatum
Amblyomma maculatum	KS	Deer Creek Wildlife Area	Douglas	26-Apr-22	38.97	-95.45	pasture	Adult	1	2022-04-26	116	A. maculatum
Amblyomma maculatum	KS	Deer Creek Wildlife Area	Douglas	26-Apr-22	38.97	-95.45	pasture	Adult	1	2022-04-26	116	A. maculatum
Amblyomma maculatum	KS	Deer Creek Wildlife Area	Douglas	26-Apr-22	38.97	-95.45	pasture	Adult	1	2022-04-26	116	A. maculatum
Amblyomma maculatum	KS	Deer Creek Wildlife Area	Douglas	26-Apr-22	38.97	-95.45	pasture	Adult	1	2022-04-26	116	A. maculatum
Dermacentor variabilis	KS	Deer Creek Wildlife Area	Douglas	26-Apr-22	38.97	-95.45	pasture	Adult	1	2022-04-26	116	D. variabilis
Amblyomma americanum	KS	Deer Creek Wildlife Area	Douglas	26-Apr-22	38.97	-95.45	pasture	Nymph	1	2022-04-26	116	A. americanum
Amblyomma americanum	KS	Deer Creek Wildlife Area	Douglas	26-Apr-22	38.97	-95.45	pasture	Adult	1	2022-04-26	116	A. americanum
Amblyomma maculatum	KS	Deer Creek Wildlife Area	Douglas	26-Apr-22	38.97	-95.45	pasture	Adult	1	2022-04-26	116	A. maculatum
Amblyomma americanum	KS	Deer Creek Wildlife Area	Douglas	26-Apr-22	38.97	-95.45	pasture	Nymph	1	2022-04-26	116	A. americanum
Amblyomma maculatum	KS	Deer Creek Wildlife Area	Douglas	26-Apr-22	38.97	-95.45	pasture	Adult	1	2022-04-26	116	A. maculatum
Amblyomma maculatum	KS	Deer Creek Wildlife Area	Douglas	26-Apr-22	38.97	-95.45	pasture	Adult	1	2022-04-26	116	A. maculatum
Amblyomma maculatum	KS	Deer Creek Wildlife Area	Douglas	26-Apr-22	38.97	-95.45	pasture	Adult	1	2022-04-26	116	A. maculatum
Amblyomma maculatum	KS	Deer Creek Wildlife Area	Douglas	26-Apr-22	38.97	-95.45	pasture	Adult	1	2022-04-26	116	A. maculatum
Amblyomma americanum	KS	Deer Creek Wildlife Area	Douglas	26-Apr-22	38.97	-95.45	pasture	Adult	1	2022-04-26	116	A. americanum
Amblyomma americanum	KS	Deer Creek Wildlife Area	Douglas	26-Apr-22	38.97	-95.45	pasture	Adult	3	2022-04-26	116	A. americanum
Dermacentor variabilis	KS	Deer Creek Wildlife Area	Douglas	26-Apr-22	38.97	-95.45	pasture	Adult	1	2022-04-26	116	D. variabilis
Amblyomma americanum	KS	Deer Creek Wildlife Area	Douglas	26-Apr-22	38.97	-95.45	pasture	Nymph	2	2022-04-26	116	A. americanum
Amblyomma americanum	KS	Deer Creek Wildlife Area	Douglas	26-Apr-22	38.97	-95.45	pasture	Adult	6	2022-04-26	116	A. americanum
Amblyomma americanum	KS	Deer Creek Wildlife Area	Douglas	26-Apr-22	38.97	-95.45	pasture	Adult	3	2022-04-26	116	A. americanum
Amblyomma americanum	KS	Deer Creek Wildlife Area	Douglas	26-Apr-22	38.97	-95.45	pasture	Nymph	39	2022-04-26	116	A. americanum
Amblyomma americanum	KS	Deer Creek Wildlife Area	Douglas	26-Apr-22	38.97	-95.45	pasture	Adult	1	2022-04-26	116	A. americanum
Amblyomma americanum	KS	Deer Creek Wildlife Area	Douglas	26-Apr-22	38.97	-95.45	wood	Adult	2	2022-04-26	116	A. americanum
Amblyomma americanum	KS	Deer Creek Wildlife Area	Douglas	26-Apr-22	38.97	-95.45	wood	Adult	3	2022-04-26	116	A. americanum
Amblyomma americanum	KS	Deer Creek Wildlife Area	Douglas	26-Apr-22	38.97	-95.45	pasture	Nymph	1	2022-04-26	116	A. americanum
Amblyomma americanum	KS	Deer Creek Wildlife Area	Douglas	26-Apr-22	38.97	-95.45	pasture	Adult	1	2022-04-26	116	A. americanum
Amblyomma americanum	KS	Deer Creek Wildlife Area	Douglas	26-Apr-22	38.97	-95.45	pasture	Adult	6	2022-04-26	116	A. americanum
Amblyomma americanum	KS	Deer Creek Wildlife Area	Douglas	26-Apr-22	38.97	-95.45	pasture	Nymph	16	2022-04-26	116	A. americanum
Amblyomma americanum	KS	Deer Creek Wildlife Area	Douglas	26-Apr-22	38.97	-95.45	pasture	Adult	1	2022-04-26	116	A. americanum
Amblyomma americanum	KS	Deer Creek Wildlife Area	Douglas	26-Apr-22	38.97	-95.45	pasture	Adult	2	2022-04-26	116	A. americanum
Amblyomma americanum	KS	Deer Creek Wildlife Area	Douglas	26-Apr-22	38.97	-95.45	pasture	Nymph	7	2022-04-26	116	A. americanum
Amblyomma americanum	KS	Deer Creek Wildlife Area	Douglas	26-Apr-22	38.97	-95.45	pasture	Adult	4	2022-04-26	116	A. americanum
Amblyomma americanum	KS	Deer Creek Wildlife Area	Douglas	26-Apr-22	38.97	-95.45	pasture	Adult	5	2022-04-26	116	A. americanum
Amblyomma americanum	KS	Deer Creek Wildlife Area	Douglas	26-Apr-22	38.97	-95.45	centroid	Adult	2	2022-04-26	116	A. americanum
Amblyomma americanum	KS	Deer Creek Wildlife Area	Douglas	26-Apr-22	38.97	-95.45	wood	Adult	1	2022-04-26	116	A. americanum
Amblyomma americanum	KS	Deer Creek Wildlife Area	Douglas	26-Apr-22	38.97	-95.45	wood	Adult	2	2022-04-26	116	A. americanum
Dermacentor variabilis	KS	Deer Creek Wildlife Area	Douglas	26-Apr-22	38.97	-95.45	wood	Adult	1	2022-04-26	116	D. variabilis
Amblyomma americanum	KS	Deer Creek Wildlife Area	Douglas	26-Apr-22	38.97	-95.45	wood	Adult	1	2022-04-26	116	A. americanum
Amblyomma americanum	KS	Deer Creek Wildlife Area	Douglas	26-Apr-22	38.97	-95.45	wood	Adult	1	2022-04-26	116	A. americanum
Amblyomma americanum	KS	Deer Creek Wildlife Area	Douglas	26-Apr-22	38.97	-95.45	pasture	Adult	2	2022-04-26	116	A. americanum
Amblyomma americanum	KS	Deer Creek Wildlife Area	Douglas	26-Apr-22	38.97	-95.45	pasture	Adult	1	2022-04-26	116	A. americanum
Dermacentor variabilis	KS	Rutlader Wildlife Area	Miami	02-May-22	38.51	-94.68	full_centroid	Adult	1	2022-05-02	122	D. variabilis
Amblyomma americanum	KS	Kanza View Park	Morris	08-May-22	38.69	-96.49	wood	Nymph	1	2022-05-08	128	A. americanum
Amblyomma americanum	KS	Kanza View Park	Morris	08-May-22	38.69	-96.49	wood	Nymph	2	2022-05-08	128	A. americanum
Amblyomma americanum	KS	Kanza View Park	Morris	08-May-22	38.69	-96.49	wood	Nymph	1	2022-05-08	128	A. americanum
Amblyomma americanum	KS	Kanza View Park	Morris	08-May-22	38.69	-96.49	wood	Nymph	4	2022-05-08	128	A. americanum
Amblyomma americanum	KS	Kanza View Park	Morris	08-May-22	38.69	-96.49	wood	Nymph	1	2022-05-08	128	A. americanum
Amblyomma americanum	KS	Kanza View Park	Morris	08-May-22	38.69	-96.49	wood	Nymph	1	2022-05-08	128	A. americanum
Dermacentor variabilis	KS	Kanza View Park	Morris	08-May-22	38.69	-96.49	pasture	Adult	1	2022-05-08	128	D. variabilis
Dermacentor variabilis	KS	Kanza View Park	Morris	08-May-22	38.69	-96.49	pasture	Adult	1	2022-05-08	128	D. variabilis
Dermacentor variabilis	KS	Kanza View Park	Morris	08-May-22	38.69	-96.49	wood	Adult	1	2022-05-08	128	D. variabilis
Dermacentor variabilis	KS	Kanza View Park	Morris	08-May-22	38.69	-96.49	full_centroid	Adult	1	2022-05-08	128	D. variabilis
Amblyomma americanum	KS	Kanza View Park	Morris	08-May-22	38.69	-96.49	full_centroid	Adult	1	2022-05-08	128	A. americanum
Amblyomma americanum	KS	Kanza View Park	Morris	08-May-22	38.69	-96.49	full_centroid	Adult	1	2022-05-08	128	A. americanum
Amblyomma americanum	KS	Kanza View Park	Morris	08-May-22	38.69	-96.49	wood	Adult	1	2022-05-08	128	A. americanum
Amblyomma americanum	KS	Kanza View Park	Morris	08-May-22	38.69	-96.49	wood	Adult	1	2022-05-08	128	A. americanum
Amblyomma americanum	KS	Kanza View Park	Morris	08-May-22	38.69	-96.49	pasture	Adult	1	2022-05-08	128	A. americanum
Amblyomma maculatum	KS	Kanza View Park	Morris	08-May-22	38.69	-96.49	pasture	Adult	1	2022-05-08	128	A. maculatum
Amblyomma maculatum	KS	Kanza View Park	Morris	08-May-22	38.69	-96.49	pasture	Adult	1	2022-05-08	128	A. maculatum
Amblyomma americanum	KS	Kanza View Park	Morris	08-May-22	38.69	-96.49	wood	Adult	2	2022-05-08	128	A. americanum
Amblyomma americanum	KS	Kanza View Park	Morris	08-May-22	38.69	-96.49	wood	Adult	5	2022-05-08	128	A. americanum
Amblyomma americanum	KS	Kanza View Park	Morris	08-May-22	38.69	-96.49	wood	Adult	4	2022-05-08	128	A. americanum
Amblyomma americanum	KS	Kanza View Park	Morris	08-May-22	38.69	-96.49	wood	Adult	1	2022-05-08	128	A. americanum
Amblyomma americanum	KS	Kanza View Park	Morris	08-May-22	38.69	-96.49	wood	Adult	9	2022-05-08	128	A. americanum
Amblyomma americanum	KS	Kanza View Park	Morris	08-May-22	38.69	-96.49	wood	Adult	1	2022-05-08	128	A. americanum
Dermacentor variabilis	KS	Kanza View Park	Morris	08-May-22	38.69	-96.49	wood	Adult	1	2022-05-08	128	D. variabilis
Amblyomma americanum	KS	Kanza View Park	Morris	08-May-22	38.69	-96.49	wood	Adult	1	2022-05-08	128	A. americanum
Amblyomma maculatum	KS	Kanza View Park	Morris	08-May-22	38.69	-96.49	pasture	Adult	1	2022-05-08	128	A. maculatum
Amblyomma americanum	KS	Cheney Wildlife Area	Reno	09-May-22	37.81	-97.86	pasture	Nymph	1	2022-05-09	129	A. americanum
Amblyomma americanum	KS	Cheney Wildlife Area	Reno	09-May-22	37.81	-97.86	pasture	Nymph	2	2022-05-09	129	A. americanum
Amblyomma americanum	KS	Cheney Wildlife Area	Reno	09-May-22	37.81	-97.86	pasture	Nymph	9	2022-05-09	129	A. americanum
Amblyomma americanum	KS	Cheney Wildlife Area	Reno	09-May-22	37.81	-97.86	pasture	Nymph	3	2022-05-09	129	A. americanum
Amblyomma americanum	KS	Cheney Wildlife Area	Reno	09-May-22	37.81	-97.86	pasture	Nymph	1	2022-05-09	129	A. americanum
Amblyomma americanum	KS	Cheney Wildlife Area	Reno	09-May-22	37.81	-97.86	wood	Nymph	1	2022-05-09	129	A. americanum
Amblyomma americanum	KS	Cheney Wildlife Area	Reno	09-May-22	37.81	-97.86	full_centroid	Nymph	5	2022-05-09	129	A. americanum
Dermacentor variabilis	KS	Cheney Wildlife Area	Reno	09-May-22	37.81	-97.86	full_centroid	Nymph	1	2022-05-09	129	D. variabilis
Amblyomma americanum	KS	Cheney Wildlife Area	Reno	09-May-22	37.81	-97.86	full_centroid	Nymph	6	2022-05-09	129	A. americanum
Amblyomma americanum	KS	Cheney Wildlife Area	Reno	09-May-22	37.81	-97.86	full_centroid	Nymph	6	2022-05-09	129	A. americanum
Amblyomma americanum	KS	Cheney Wildlife Area	Reno	09-May-22	37.81	-97.86	wood	Nymph	30	2022-05-09	129	A. americanum
Amblyomma americanum	KS	Cheney Wildlife Area	Reno	09-May-22	37.81	-97.86	pasture	Nymph	1	2022-05-09	129	A. americanum
Amblyomma americanum	KS	Cheney Wildlife Area	Reno	09-May-22	37.81	-97.86	pasture	Nymph	14	2022-05-09	129	A. americanum
Amblyomma americanum	KS	Cheney Wildlife Area	Reno	09-May-22	37.81	-97.86	pasture	Nymph	1	2022-05-09	129	A. americanum
Amblyomma americanum	KS	Cheney Wildlife Area	Reno	09-May-22	37.81	-97.86	pasture	Nymph	25	2022-05-09	129	A. americanum
Amblyomma americanum	KS	Cheney Wildlife Area	Reno	09-May-22	37.81	-97.86	wood	Nymph	9	2022-05-09	129	A. americanum
Amblyomma americanum	KS	Cheney Wildlife Area	Reno	09-May-22	37.81	-97.86	wood	Nymph	8	2022-05-09	129	A. americanum
Amblyomma americanum	KS	Cheney Wildlife Area	Reno	09-May-22	37.81	-97.86	wood	Nymph	7	2022-05-09	129	A. americanum
Amblyomma americanum	KS	Cheney Wildlife Area	Reno	09-May-22	37.81	-97.86	wood	Nymph	3	2022-05-09	129	A. americanum
Amblyomma americanum	KS	Cheney Wildlife Area	Reno	09-May-22	37.81	-97.86	wood	Nymph	7	2022-05-09	129	A. americanum
Amblyomma americanum	KS	Cheney Wildlife Area	Reno	09-May-22	37.81	-97.86	wood	Nymph	4	2022-05-09	129	A. americanum
Amblyomma americanum	KS	Cheney Wildlife Area	Reno	09-May-22	37.81	-97.86	wood	Nymph	35	2022-05-09	129	A. americanum
Amblyomma americanum	KS	Cheney Wildlife Area	Reno	09-May-22	37.81	-97.86	wood	Larvae	1	2022-05-09	129	A. americanum
Amblyomma americanum	KS	Cheney Wildlife Area	Reno	09-May-22	37.81	-97.86	wood	Nymph	1	2022-05-09	129	A. americanum
Amblyomma americanum	KS	Cheney Wildlife Area	Reno	09-May-22	37.81	-97.86	pasture	Adult	1	2022-05-09	129	A. americanum
Amblyomma maculatum	KS	Cheney Wildlife Area	Reno	09-May-22	37.81	-97.86	pasture	Adult	1	2022-05-09	129	A. maculatum
Amblyomma americanum	KS	Cheney Wildlife Area	Reno	09-May-22	37.81	-97.86	pasture	Adult	1	2022-05-09	129	A. americanum
Amblyomma americanum	KS	Cheney Wildlife Area	Reno	09-May-22	37.81	-97.86	pasture	Adult	2	2022-05-09	129	A. americanum
Amblyomma americanum	KS	Cheney Wildlife Area	Reno	09-May-22	37.81	-97.86	pasture	Adult	1	2022-05-09	129	A. americanum
Amblyomma americanum	KS	Cheney Wildlife Area	Reno	09-May-22	37.81	-97.86	wood	Adult	1	2022-05-09	129	A. americanum
Dermacentor variabilis	KS	Cheney Wildlife Area	Reno	09-May-22	37.81	-97.86	full_centroid	Adult	1	2022-05-09	129	D. variabilis
Amblyomma americanum	KS	Cheney Wildlife Area	Reno	09-May-22	37.81	-97.86	full_centroid	Adult	1	2022-05-09	129	A. americanum
Amblyomma americanum	KS	Cheney Wildlife Area	Reno	09-May-22	37.81	-97.86	full_centroid	Adult	3	2022-05-09	129	A. americanum
Amblyomma americanum	KS	Cheney Wildlife Area	Reno	09-May-22	37.81	-97.86	full_centroid	Adult	13	2022-05-09	129	A. americanum
Amblyomma americanum	KS	Cheney Wildlife Area	Reno	09-May-22	37.81	-97.86	full_centroid	Adult	12	2022-05-09	129	A. americanum
Dermacentor variabilis	KS	Cheney Wildlife Area	Reno	09-May-22	37.81	-97.86	full_centroid	Adult	1	2022-05-09	129	D. variabilis
Amblyomma americanum	KS	Cheney Wildlife Area	Reno	09-May-22	37.81	-97.86	full_centroid	Adult	18	2022-05-09	129	A. americanum
Amblyomma americanum	KS	Cheney Wildlife Area	Reno	09-May-22	37.81	-97.86	full_centroid	Adult	25	2022-05-09	129	A. americanum
Amblyomma americanum	KS	Cheney Wildlife Area	Reno	09-May-22	37.81	-97.86	full_centroid	Adult	6	2022-05-09	129	A. americanum
Amblyomma americanum	KS	Cheney Wildlife Area	Reno	09-May-22	37.81	-97.86	full_centroid	Adult	11	2022-05-09	129	A. americanum
Dermacentor variabilis	KS	Cheney Wildlife Area	Reno	09-May-22	37.81	-97.86	full_centroid	Adult	1	2022-05-09	129	D. variabilis
Ixodes scapularis	KS	Cheney Wildlife Area	Reno	09-May-22	37.81	-97.86	full_centroid	Adult	1	2022-05-09	129	I. scapularis
Amblyomma americanum	KS	Cheney Wildlife Area	Reno	09-May-22	37.81	-97.86	full_centroid	Adult	1	2022-05-09	129	A. americanum
Amblyomma americanum	KS	Cheney Wildlife Area	Reno	09-May-22	37.81	-97.86	wood	Adult	19	2022-05-09	129	A. americanum
Amblyomma americanum	KS	Cheney Wildlife Area	Reno	09-May-22	37.81	-97.86	wood	Adult	32	2022-05-09	129	A. americanum
Amblyomma maculatum	KS	Cheney Wildlife Area	Reno	09-May-22	37.81	-97.86	pasture	Adult	1	2022-05-09	129	A. maculatum
Amblyomma maculatum	KS	Cheney Wildlife Area	Reno	09-May-22	37.81	-97.86	pasture	Adult	1	2022-05-09	129	A. maculatum
Amblyomma maculatum	KS	Cheney Wildlife Area	Reno	09-May-22	37.81	-97.86	pasture	Adult	1	2022-05-09	129	A. maculatum
Amblyomma maculatum	KS	Cheney Wildlife Area	Reno	09-May-22	37.81	-97.86	pasture	Adult	1	2022-05-09	129	A. maculatum
Amblyomma americanum	KS	Cheney Wildlife Area	Reno	09-May-22	37.81	-97.86	pasture	Adult	1	2022-05-09	129	A. americanum
Amblyomma americanum	KS	Cheney Wildlife Area	Reno	09-May-22	37.81	-97.86	pasture	Adult	1	2022-05-09	129	A. americanum
Amblyomma americanum	KS	Cheney Wildlife Area	Reno	09-May-22	37.81	-97.86	pasture	Adult	1	2022-05-09	129	A. americanum
Amblyomma americanum	KS	Cheney Wildlife Area	Reno	09-May-22	37.81	-97.86	pasture	Adult	1	2022-05-09	129	A. americanum
Amblyomma americanum	KS	Cheney Wildlife Area	Reno	09-May-22	37.81	-97.86	pasture	Adult	1	2022-05-09	129	A. americanum
Amblyomma americanum	KS	Cheney Wildlife Area	Reno	09-May-22	37.81	-97.86	pasture	Adult	2	2022-05-09	129	A. americanum
Amblyomma maculatum	KS	Cheney Wildlife Area	Reno	09-May-22	37.81	-97.86	pasture	Adult	1	2022-05-09	129	A. maculatum
Amblyomma americanum	KS	Cheney Wildlife Area	Reno	09-May-22	37.81	-97.86	wood	Adult	11	2022-05-09	129	A. americanum
Amblyomma americanum	KS	Cheney Wildlife Area	Reno	09-May-22	37.81	-97.86	wood	Adult	10	2022-05-09	129	A. americanum
Amblyomma americanum	KS	Cheney Wildlife Area	Reno	09-May-22	37.81	-97.86	wood	Adult	8	2022-05-09	129	A. americanum
Amblyomma americanum	KS	Cheney Wildlife Area	Reno	09-May-22	37.81	-97.86	wood	Adult	12	2022-05-09	129	A. americanum
Amblyomma americanum	KS	Cheney Wildlife Area	Reno	09-May-22	37.81	-97.86	wood	Adult	32	2022-05-09	129	A. americanum
Amblyomma americanum	KS	Cheney Wildlife Area	Reno	09-May-22	37.81	-97.86	wood	Adult	36	2022-05-09	129	A. americanum
Amblyomma americanum	KS	Cheney Wildlife Area	Reno	09-May-22	37.81	-97.86	wood	Adult	4	2022-05-09	129	A. americanum
Amblyomma americanum	KS	Cheney Wildlife Area	Reno	09-May-22	37.81	-97.86	wood	Adult	3	2022-05-09	129	A. americanum
Amblyomma americanum	KS	Cheney Wildlife Area	Reno	09-May-22	37.81	-97.86	wood	Adult	3	2022-05-09	129	A. americanum
Amblyomma americanum	KS	Cheney Wildlife Area	Reno	09-May-22	37.81	-97.86	wood	Adult	2	2022-05-09	129	A. americanum
Amblyomma americanum	KS	Cheney Wildlife Area	Reno	09-May-22	37.81	-97.86	wood	Adult	2	2022-05-09	129	A. americanum
Amblyomma americanum	KS	Cheney Wildlife Area	Reno	09-May-22	37.81	-97.86	wood	Adult	8	2022-05-09	129	A. americanum
Amblyomma americanum	KS	Cheney Wildlife Area	Reno	09-May-22	37.81	-97.86	wood	Adult	5	2022-05-09	129	A. americanum
Amblyomma americanum	KS	Cheney Wildlife Area	Reno	09-May-22	37.81	-97.86	wood	Adult	1	2022-05-09	129	A. americanum
Amblyomma americanum	KS	Cheney Wildlife Area	Reno	09-May-22	37.81	-97.86	wood	Adult	4	2022-05-09	129	A. americanum
Dermacentor variabilis	KS	Cheney Wildlife Area	Reno	09-May-22	37.81	-97.86	wood	Adult	1	2022-05-09	129	D. variabilis
Amblyomma americanum	KS	Webster State Park	Rooks	10-May-22	39.38	-99.55	wood	Nymph	4	2022-05-10	130	A. americanum
Amblyomma americanum	KS	Webster State Park	Rooks	10-May-22	39.38	-99.55	pasture	Adult	1	2022-05-10	130	A. americanum
Amblyomma americanum	KS	Webster State Park	Rooks	10-May-22	39.38	-99.55	pasture	Adult	1	2022-05-10	130	A. americanum
Dermacentor variabilis	KS	Webster State Park	Rooks	10-May-22	39.38	-99.55	pasture	Adult	1	2022-05-10	130	D. variabilis
Amblyomma americanum	KS	Webster State Park	Rooks	10-May-22	39.38	-99.55	wood	Adult	1	2022-05-10	130	A. americanum
Dermacentor variabilis	KS	Webster State Park	Rooks	10-May-22	39.38	-99.55	full_centroid	Adult	1	2022-05-10	130	D. variabilis
Amblyomma americanum	KS	Webster State Park	Rooks	10-May-22	39.38	-99.55	full_centroid	Adult	1	2022-05-10	130	A. americanum
Dermacentor variabilis	KS	Webster State Park	Rooks	10-May-22	39.38	-99.55	full_centroid	Adult	1	2022-05-10	130	D. variabilis
Dermacentor variabilis	KS	Webster State Park	Rooks	10-May-22	39.38	-99.55	full_centroid	Adult	1	2022-05-10	130	D. variabilis
Dermacentor variabilis	KS	Webster State Park	Rooks	10-May-22	39.38	-99.55	full_centroid	Adult	1	2022-05-10	130	D. variabilis
Dermacentor variabilis	KS	Webster State Park	Rooks	10-May-22	39.38	-99.55	full_centroid	Adult	1	2022-05-10	130	D. variabilis
Dermacentor variabilis	KS	Webster State Park	Rooks	10-May-22	39.38	-99.55	pasture	Adult	1	2022-05-10	130	D. variabilis
Amblyomma americanum	KS	Webster State Park	Rooks	10-May-22	39.38	-99.55	pasture	Adult	1	2022-05-10	130	A. americanum
Amblyomma americanum	KS	Webster State Park	Rooks	10-May-22	39.38	-99.55	wood	Adult	1	2022-05-10	130	A. americanum
Dermacentor variabilis	KS	Webster State Park	Rooks	10-May-22	39.38	-99.55	wood	Adult	1	2022-05-10	130	D. variabilis
Amblyomma americanum	KS	Webster State Park	Rooks	10-May-22	39.38	-99.55	wood	Adult	1	2022-05-10	130	A. americanum
Amblyomma americanum	KS	Webster State Park	Rooks	10-May-22	39.38	-99.55	wood	Adult	2	2022-05-10	130	A. americanum
Dermacentor variabilis	KS	Webster State Park	Rooks	10-May-22	39.38	-99.55	wood	Adult	1	2022-05-10	130	D. variabilis
Amblyomma americanum	KS	Webster State Park	Rooks	10-May-22	39.38	-99.55	wood	Adult	3	2022-05-10	130	A. americanum
Amblyomma americanum	KS	Webster State Park	Rooks	10-May-22	39.38	-99.55	wood	Adult	2	2022-05-10	130	A. americanum
Dermacentor variabilis	KS	Webster State Park	Rooks	10-May-22	39.38	-99.55	wood	Adult	1	2022-05-10	130	D. variabilis
Amblyomma americanum	KS	Webster State Park	Rooks	10-May-22	39.38	-99.55	wood	Adult	3	2022-05-10	130	A. americanum
Dermacentor variabilis	KS	Webster State Park	Rooks	10-May-22	39.38	-99.55	wood	Adult	1	2022-05-10	130	D. variabilis
Amblyomma americanum	KS	Webster State Park	Rooks	10-May-22	39.38	-99.55	wood	Adult	1	2022-05-10	130	A. americanum
Amblyomma americanum	KS	Webster State Park	Rooks	10-May-22	39.38	-99.55	wood	Adult	5	2022-05-10	130	A. americanum
Amblyomma americanum	KS	Webster State Park	Rooks	10-May-22	39.38	-99.55	pasture	Adult	1	2022-05-10	130	A. americanum
Amblyomma americanum	KS	Webster State Park	Rooks	10-May-22	39.38	-99.55	pasture	Adult	2	2022-05-10	130	A. americanum
Amblyomma americanum	KS	Webster State Park	Rooks	10-May-22	39.38	-99.55	pasture	Adult	3	2022-05-10	130	A. americanum
Amblyomma americanum	KS	Webster State Park	Rooks	10-May-22	39.38	-99.55	pasture	Adult	1	2022-05-10	130	A. americanum
Amblyomma americanum	KS	Webster State Park	Rooks	10-May-22	39.38	-99.55	pasture	Adult	1	2022-05-10	130	A. americanum
Amblyomma americanum	KS	Webster State Park	Rooks	10-May-22	39.38	-99.55	pasture	Adult	3	2022-05-10	130	A. americanum
Dermacentor variabilis	KS	Webster State Park	Rooks	10-May-22	39.38	-99.55	pasture	Adult	1	2022-05-10	130	D. variabilis
Amblyomma americanum	KS	Webster State Park	Rooks	10-May-22	39.38	-99.55	pasture	Adult	2	2022-05-10	130	A. americanum
Amblyomma americanum	KS	Webster State Park	Rooks	10-May-22	39.38	-99.55	pasture	Adult	4	2022-05-10	130	A. americanum
Amblyomma americanum	KS	Webster State Park	Rooks	10-May-22	39.38	-99.55	pasture	Adult	3	2022-05-10	130	A. americanum
Amblyomma americanum	KS	Webster State Park	Rooks	10-May-22	39.38	-99.55	pasture	Adult	4	2022-05-10	130	A. americanum
Dermacentor variabilis	KS	Webster State Park	Rooks	10-May-22	39.38	-99.55	pasture	Adult	1	2022-05-10	130	D. variabilis
Amblyomma americanum	KS	Webster State Park	Rooks	10-May-22	39.38	-99.55	pasture	Adult	2	2022-05-10	130	A. americanum
Amblyomma americanum	KS	Webster State Park	Rooks	10-May-22	39.38	-99.55	pasture	Adult	3	2022-05-10	130	A. americanum
Amblyomma americanum	KS	Webster State Park	Rooks	10-May-22	39.38	-99.55	pasture	Adult	1	2022-05-10	130	A. americanum
Dermacentor variabilis	KS	Webster State Park	Rooks	10-May-22	39.38	-99.55	pasture	Adult	1	2022-05-10	130	D. variabilis
Amblyomma americanum	KS	Webster State Park	Rooks	10-May-22	39.38	-99.55	pasture	Adult	4	2022-05-10	130	A. americanum
Amblyomma americanum	KS	Webster State Park	Rooks	10-May-22	39.38	-99.55	pasture	Adult	1	2022-05-10	130	A. americanum
Amblyomma maculatum	KS	Rutlader Wildlife Area	Miami	19-May-22	38.51	-94.68	full_centroid	Adult	1	2022-05-19	139	A. maculatum
Amblyomma americanum	KS	Rutlader Wildlife Area	Miami	20-May-22	38.51	-94.68	pasture	Nymph	1	2022-05-20	140	A. americanum
Amblyomma americanum	KS	Rutlader Wildlife Area	Miami	20-May-22	38.51	-94.68	pasture	Adult	1	2022-05-20	140	A. americanum
Amblyomma americanum	KS	Rutlader Wildlife Area	Miami	20-May-22	38.51	-94.68	pasture	Adult	3	2022-05-20	140	A. americanum
Amblyomma americanum	KS	Rutlader Wildlife Area	Miami	20-May-22	38.51	-94.68	pasture	Nymph	5	2022-05-20	140	A. americanum
Amblyomma americanum	KS	Rutlader Wildlife Area	Miami	20-May-22	38.51	-94.68	pasture	Nymph	7	2022-05-20	140	A. americanum
Amblyomma americanum	KS	Rutlader Wildlife Area	Miami	20-May-22	38.51	-94.68	pasture	Nymph	1	2022-05-20	140	A. americanum
Amblyomma americanum	KS	Rutlader Wildlife Area	Miami	20-May-22	38.51	-94.68	pasture	Adult	1	2022-05-20	140	A. americanum
Amblyomma americanum	KS	Rutlader Wildlife Area	Miami	20-May-22	38.51	-94.68	pasture	Adult	1	2022-05-20	140	A. americanum
Amblyomma americanum	KS	Rutlader Wildlife Area	Miami	20-May-22	38.51	-94.68	pasture	Nymph	1	2022-05-20	140	A. americanum
Amblyomma americanum	KS	Rutlader Wildlife Area	Miami	20-May-22	38.51	-94.68	pasture	Nymph	1	2022-05-20	140	A. americanum
Amblyomma americanum	KS	Rutlader Wildlife Area	Miami	20-May-22	38.51	-94.68	pasture	Adult	1	2022-05-20	140	A. americanum
Amblyomma americanum	KS	Rutlader Wildlife Area	Miami	20-May-22	38.51	-94.68	pasture	Nymph	5	2022-05-20	140	A. americanum
Amblyomma americanum	KS	Rutlader Wildlife Area	Miami	20-May-22	38.51	-94.68	pasture	Nymph	1	2022-05-20	140	A. americanum
Amblyomma americanum	KS	Rutlader Wildlife Area	Miami	20-May-22	38.51	-94.68	pasture	Nymph	1	2022-05-20	140	A. americanum
Amblyomma americanum	KS	Rutlader Wildlife Area	Miami	20-May-22	38.51	-94.68	pasture	Adult	6	2022-05-20	140	A. americanum
Amblyomma americanum	KS	Rutlader Wildlife Area	Miami	20-May-22	38.51	-94.68	pasture	Adult	7	2022-05-20	140	A. americanum
Amblyomma americanum	KS	Rutlader Wildlife Area	Miami	20-May-22	38.51	-94.68	wood	Nymph	13	2022-05-20	140	A. americanum
Amblyomma americanum	KS	Rutlader Wildlife Area	Miami	20-May-22	38.51	-94.68	wood	Adult	1	2022-05-20	140	A. americanum
Amblyomma americanum	KS	Rutlader Wildlife Area	Miami	20-May-22	38.51	-94.68	wood	Adult	4	2022-05-20	140	A. americanum
Amblyomma americanum	KS	Rutlader Wildlife Area	Miami	20-May-22	38.51	-94.68	pasture	Adult	2	2022-05-20	140	A. americanum
Amblyomma americanum	KS	Rutlader Wildlife Area	Miami	20-May-22	38.51	-94.68	pasture	Nymph	14	2022-05-20	140	A. americanum
Amblyomma americanum	KS	Rutlader Wildlife Area	Miami	20-May-22	38.51	-94.68	pasture	Adult	10	2022-05-20	140	A. americanum
Amblyomma americanum	KS	Rutlader Wildlife Area	Miami	20-May-22	38.51	-94.68	pasture	Adult	14	2022-05-20	140	A. americanum
Amblyomma americanum	KS	Rutlader Wildlife Area	Miami	20-May-22	38.51	-94.68	wood	Nymph	12	2022-05-20	140	A. americanum
Amblyomma americanum	KS	Rutlader Wildlife Area	Miami	20-May-22	38.51	-94.68	wood	Adult	8	2022-05-20	140	A. americanum
Amblyomma americanum	KS	Rutlader Wildlife Area	Miami	20-May-22	38.51	-94.68	wood	Adult	10	2022-05-20	140	A. americanum
Amblyomma americanum	KS	Rutlader Wildlife Area	Miami	20-May-22	38.51	-94.68	wood	Nymph	28	2022-05-20	140	A. americanum
Dermacentor variabilis	KS	Rutlader Wildlife Area	Miami	20-May-22	38.51	-94.68	wood	Adult	1	2022-05-20	140	D. variabilis
Amblyomma americanum	KS	Rutlader Wildlife Area	Miami	20-May-22	38.51	-94.68	wood	Adult	19	2022-05-20	140	A. americanum
Amblyomma americanum	KS	Rutlader Wildlife Area	Miami	20-May-22	38.51	-94.68	wood	Adult	18	2022-05-20	140	A. americanum
Dermacentor variabilis	KS	Rutlader Wildlife Area	Miami	20-May-22	38.51	-94.68	wood	Adult	1	2022-05-20	140	D. variabilis
Amblyomma americanum	KS	Rutlader Wildlife Area	Miami	20-May-22	38.51	-94.68	pasture	Nymph	6	2022-05-20	140	A. americanum
Amblyomma americanum	KS	Rutlader Wildlife Area	Miami	20-May-22	38.51	-94.68	pasture	Adult	5	2022-05-20	140	A. americanum
Amblyomma americanum	KS	Rutlader Wildlife Area	Miami	20-May-22	38.51	-94.68	pasture	Nymph	28	2022-05-20	140	A. americanum
Amblyomma americanum	KS	Rutlader Wildlife Area	Miami	20-May-22	38.51	-94.68	pasture	Adult	5	2022-05-20	140	A. americanum
Amblyomma americanum	KS	Rutlader Wildlife Area	Miami	20-May-22	38.51	-94.68	pasture	Adult	5	2022-05-20	140	A. americanum
Dermacentor variabilis	KS	Rutlader Wildlife Area	Miami	20-May-22	38.51	-94.68	wood	Adult	1	2022-05-20	140	D. variabilis
Amblyomma americanum	KS	Rutlader Wildlife Area	Miami	20-May-22	38.51	-94.68	pasture	Nymph	21	2022-05-20	140	A. americanum
Amblyomma americanum	KS	Rutlader Wildlife Area	Miami	20-May-22	38.51	-94.68	pasture	Adult	1	2022-05-20	140	A. americanum
Amblyomma americanum	KS	Rutlader Wildlife Area	Miami	20-May-22	38.51	-94.68	wood	Nymph	10	2022-05-20	140	A. americanum
Amblyomma americanum	KS	Rutlader Wildlife Area	Miami	20-May-22	38.51	-94.68	wood	Adult	11	2022-05-20	140	A. americanum
Amblyomma americanum	KS	Rutlader Wildlife Area	Miami	20-May-22	38.51	-94.68	wood	Adult	10	2022-05-20	140	A. americanum
Amblyomma americanum	KS	Rutlader Wildlife Area	Miami	20-May-22	38.51	-94.68	wood	Nymph	12	2022-05-20	140	A. americanum
Amblyomma americanum	KS	Rutlader Wildlife Area	Miami	20-May-22	38.51	-94.68	wood	Adult	33	2022-05-20	140	A. americanum
Amblyomma americanum	KS	Rutlader Wildlife Area	Miami	20-May-22	38.51	-94.68	wood	Adult	28	2022-05-20	140	A. americanum
Amblyomma americanum	KS	Rutlader Wildlife Area	Miami	20-May-22	38.51	-94.68	full_centroid	Nymph	9	2022-05-20	140	A. americanum
Dermacentor variabilis	KS	Rutlader Wildlife Area	Miami	20-May-22	38.51	-94.68	full_centroid	Adult	1	2022-05-20	140	D. variabilis
Amblyomma maculatum	KS	Rutlader Wildlife Area	Miami	20-May-22	38.51	-94.68	full_centroid	Adult	1	2022-05-20	140	A. maculatum
Amblyomma americanum	KS	Rutlader Wildlife Area	Miami	20-May-22	38.51	-94.68	full_centroid	Adult	2	2022-05-20	140	A. americanum
Amblyomma americanum	KS	Rutlader Wildlife Area	Miami	20-May-22	38.51	-94.68	full_centroid	Adult	1	2022-05-20	140	A. americanum
Amblyomma americanum	KS	Rutlader Wildlife Area	Miami	20-May-22	38.51	-94.68	wood	Larvae	1	2022-05-20	140	A. americanum
Amblyomma americanum	KS	Rutlader Wildlife Area	Miami	20-May-22	38.51	-94.68	wood	Nymph	12	2022-05-20	140	A. americanum
Amblyomma americanum	KS	Rutlader Wildlife Area	Miami	20-May-22	38.51	-94.68	wood	Adult	2	2022-05-20	140	A. americanum
Amblyomma americanum	KS	Rutlader Wildlife Area	Miami	20-May-22	38.51	-94.68	wood	Adult	2	2022-05-20	140	A. americanum
Amblyomma americanum	KS	Rutlader Wildlife Area	Miami	20-May-22	38.51	-94.68	wood	Adult	1	2022-05-20	140	A. americanum
Amblyomma americanum	KS	Rutlader Wildlife Area	Miami	20-May-22	38.51	-94.68	wood	Adult	1	2022-05-20	140	A. americanum
Amblyomma americanum	KS	Rutlader Wildlife Area	Miami	20-May-22	38.51	-94.68	wood	Nymph	8	2022-05-20	140	A. americanum
Amblyomma americanum	KS	Rutlader Wildlife Area	Miami	20-May-22	38.51	-94.68	wood	Adult	4	2022-05-20	140	A. americanum
Amblyomma americanum	KS	Rutlader Wildlife Area	Miami	20-May-22	38.51	-94.68	wood	Adult	3	2022-05-20	140	A. americanum
Dermacentor variabilis	KS	Rutlader Wildlife Area	Miami	20-May-22	38.51	-94.68	wood	Adult	1	2022-05-20	140	D. variabilis
Amblyomma americanum	KS	Deer Creek Wildlife Area	Douglas	13-Jun-22	38.97	-95.45	pasture	Adult	1	2022-06-13	164	A. americanum
Amblyomma americanum	KS	Deer Creek Wildlife Area	Douglas	13-Jun-22	38.97	-95.45	wood	Adult	1	2022-06-13	164	A. americanum
Amblyomma maculatum	KS	Deer Creek Wildlife Area	Douglas	13-Jun-22	38.97	-95.45	wood	Adult	1	2022-06-13	164	A. maculatum
Amblyomma maculatum	KS	Deer Creek Wildlife Area	Douglas	13-Jun-22	38.97	-95.45	pasture	Adult	1	2022-06-13	164	A. maculatum
Amblyomma americanum	KS	Deer Creek Wildlife Area	Douglas	13-Jun-22	38.97	-95.45	pasture	Adult	1	2022-06-13	164	A. americanum
Amblyomma americanum	KS	Deer Creek Wildlife Area	Douglas	13-Jun-22	38.97	-95.45	wood	Nymph	9	2022-06-13	164	A. americanum
Dermacentor variabilis	KS	Deer Creek Wildlife Area	Douglas	13-Jun-22	38.97	-95.45	wood	Adult	1	2022-06-13	164	D. variabilis
Amblyomma americanum	KS	Deer Creek Wildlife Area	Douglas	13-Jun-22	38.97	-95.45	wood	Nymph	1	2022-06-13	164	A. americanum
Amblyomma americanum	KS	Deer Creek Wildlife Area	Douglas	13-Jun-22	38.97	-95.45	wood	Adult	1	2022-06-13	164	A. americanum
Amblyomma americanum	KS	Deer Creek Wildlife Area	Douglas	13-Jun-22	38.97	-95.45	wood	Adult	3	2022-06-13	164	A. americanum
Amblyomma americanum	KS	Deer Creek Wildlife Area	Douglas	13-Jun-22	38.97	-95.45	wood	Nymph	6	2022-06-13	164	A. americanum
Amblyomma americanum	KS	Deer Creek Wildlife Area	Douglas	13-Jun-22	38.97	-95.45	wood	Adult	3	2022-06-13	164	A. americanum
Amblyomma maculatum	KS	Deer Creek Wildlife Area	Douglas	13-Jun-22	38.97	-95.45	wood	Adult	1	2022-06-13	164	A. maculatum
Amblyomma americanum	KS	Deer Creek Wildlife Area	Douglas	13-Jun-22	38.97	-95.45	wood	Nymph	1	2022-06-13	164	A. americanum
Amblyomma americanum	KS	Deer Creek Wildlife Area	Douglas	13-Jun-22	38.97	-95.45	wood	Nymph	1	2022-06-13	164	A. americanum
Amblyomma americanum	KS	Deer Creek Wildlife Area	Douglas	13-Jun-22	38.97	-95.45	wood	Adult	1	2022-06-13	164	A. americanum
Amblyomma americanum	KS	Deer Creek Wildlife Area	Douglas	13-Jun-22	38.97	-95.45	wood	Adult	1	2022-06-13	164	A. americanum
Amblyomma americanum	KS	Deer Creek Wildlife Area	Douglas	13-Jun-22	38.97	-95.45	wood	Nymph	2	2022-06-13	164	A. americanum
Amblyomma americanum	KS	Deer Creek Wildlife Area	Douglas	13-Jun-22	38.97	-95.45	wood	Adult	1	2022-06-13	164	A. americanum
Amblyomma americanum	KS	Deer Creek Wildlife Area	Douglas	13-Jun-22	38.97	-95.45	wood	Nymph	1	2022-06-13	164	A. americanum
Amblyomma americanum	KS	Deer Creek Wildlife Area	Douglas	13-Jun-22	38.97	-95.45	wood	Adult	1	2022-06-13	164	A. americanum
Amblyomma americanum	KS	Deer Creek Wildlife Area	Douglas	13-Jun-22	38.97	-95.45	wood	Adult	1	2022-06-13	164	A. americanum
Amblyomma americanum	KS	Deer Creek Wildlife Area	Douglas	13-Jun-22	38.97	-95.45	pasture	Adult	1	2022-06-13	164	A. americanum
Amblyomma americanum	KS	Deer Creek Wildlife Area	Douglas	30-Jun-22	38.97	-95.45	pasture	Adult	2	2022-06-30	181	A. americanum
Amblyomma americanum	KS	Deer Creek Wildlife Area	Douglas	30-Jun-22	38.97	-95.45	pasture	Adult	1	2022-06-30	181	A. americanum
Amblyomma americanum	KS	Deer Creek Wildlife Area	Douglas	30-Jun-22	38.97	-95.45	pasture	Nymph	1	2022-06-30	181	A. americanum
Amblyomma americanum	KS	Deer Creek Wildlife Area	Douglas	30-Jun-22	38.97	-95.45	pasture	Adult	1	2022-06-30	181	A. americanum
Amblyomma americanum	KS	Deer Creek Wildlife Area	Douglas	30-Jun-22	38.97	-95.45	wood	Nymph	1	2022-06-30	181	A. americanum
Amblyomma americanum	KS	Deer Creek Wildlife Area	Douglas	30-Jun-22	38.97	-95.45	full_centroid	Nymph	3	2022-06-30	181	A. americanum
Amblyomma americanum	KS	Deer Creek Wildlife Area	Douglas	30-Jun-22	38.97	-95.45	full_centroid	Nymph	1	2022-06-30	181	A. americanum
Amblyomma americanum	KS	Deer Creek Wildlife Area	Douglas	30-Jun-22	38.97	-95.45	full_centroid	Adult	1	2022-06-30	181	A. americanum
Dermacentor variabilis	KS	Deer Creek Wildlife Area	Douglas	30-Jun-22	38.97	-95.45	full_centroid	Adult	1	2022-06-30	181	D. variabilis
Dermacentor variabilis	KS	Deer Creek Wildlife Area	Douglas	30-Jun-22	38.97	-95.45	full_centroid	Adult	1	2022-06-30	181	D. variabilis
Dermacentor variabilis	KS	Deer Creek Wildlife Area	Douglas	30-Jun-22	38.97	-95.45	full_centroid	Adult	2	2022-06-30	181	D. variabilis
Amblyomma americanum	KS	Deer Creek Wildlife Area	Douglas	30-Jun-22	38.97	-95.45	wood	Nymph	2	2022-06-30	181	A. americanum
Dermacentor variabilis	KS	Deer Creek Wildlife Area	Douglas	30-Jun-22	38.97	-95.45	wood	Adult	1	2022-06-30	181	D. variabilis
Amblyomma americanum	KS	Deer Creek Wildlife Area	Douglas	30-Jun-22	38.97	-95.45	wood	Adult	1	2022-06-30	181	A. americanum
Dermacentor variabilis	KS	Deer Creek Wildlife Area	Douglas	30-Jun-22	38.97	-95.45	wood	Adult	1	2022-06-30	181	D. variabilis
Amblyomma americanum	KS	Deer Creek Wildlife Area	Douglas	30-Jun-22	38.97	-95.45	wood	Adult	1	2022-06-30	181	A. americanum
Amblyomma americanum	KS	Deer Creek Wildlife Area	Douglas	11-Aug-22	38.97	-95.45	pasture	Nymph	4	2022-08-11	223	A. americanum
Amblyomma americanum	KS	Deer Creek Wildlife Area	Douglas	11-Aug-22	38.97	-95.45	wood	Nymph	2	2022-08-11	223	A. americanum
Amblyomma americanum	KS	Deer Creek Wildlife Area	Douglas	11-Aug-22	38.97	-95.45	wood	Nymph	1	2022-08-11	223	A. americanum
Amblyomma maculatum	KS	Deer Creek Wildlife Area	Douglas	10-Oct-21	38.97	-95.45	pasture	Adult	1	2021-10-10	283	A. maculatum
Amblyomma americanum	KS	Deer Creek Wildlife Area	Douglas	10-Oct-21	38.97	-95.45	wood	Nymph	1	2021-10-10	283	A. americanum
Amblyomma americanum	KS	Deer Creek Wildlife Area	Douglas	27-Sep-21	38.97	-95.45	wood	Nymph	3	2021-09-27	270	A. americanum
Amblyomma americanum	KS	Deer Creek Wildlife Area	Douglas	10-Sep-21	38.97	-95.45	wood	Nymph	1	2021-09-10	253	A. americanum
Amblyomma americanum	KS	Kanza View Park	Morris	17-Jun-21	38.69	-96.49	wood	Adult	1	2021-06-17	168	A. americanum
Amblyomma americanum	KS	Deer Creek Wildlife Area	Douglas	10-Sep-21	38.97	-95.45	wood	Nymph	1	2021-09-10	253	A. americanum
Amblyomma americanum	KS	Deer Creek Wildlife Area	Douglas	10-Sep-21	38.97	-95.45	wood	Nymph	1	2021-09-10	253	A. americanum
Amblyomma americanum	KS	Deer Creek Wildlife Area	Douglas	05-Jul-21	38.97	-95.45	wood	Adult	1	2021-07-05	186	A. americanum
Amblyomma americanum	KS	Deer Creek Wildlife Area	Douglas	10-Sep-21	38.97	-95.45	wood	Nymph	1	2021-09-10	253	A. americanum
Amblyomma americanum	KS	Deer Creek Wildlife Area	Douglas	05-Jul-21	38.97	-95.45	pasture	Adult	1	2021-07-05	186	A. americanum
Dermacentor variabilis	KS	Deer Creek Wildlife Area	Douglas	05-Jul-21	38.97	-95.45	wood	Adult	1	2021-07-05	186	D. variabilis
Amblyomma americanum	KS	Deer Creek Wildlife Area	Douglas	05-Jul-21	38.97	-95.45	wood	Nymph	1	2021-07-05	186	A. americanum
Amblyomma americanum	KS	Deer Creek Wildlife Area	Douglas	05-Jul-21	38.97	-95.45	wood	Nymph	1	2021-07-05	186	A. americanum
Amblyomma americanum	KS	Deer Creek Wildlife Area	Douglas	05-Jul-21	38.97	-95.45	wood	Adult	1	2021-07-05	186	A. americanum
Amblyomma americanum	KS	Deer Creek Wildlife Area	Douglas	05-Jul-21	38.97	-95.45	wood	Adult	1	2021-07-05	186	A. americanum
Amblyomma americanum	KS	Deer Creek Wildlife Area	Douglas	05-Jul-21	38.97	-95.45	wood	Adult	1	2021-07-05	186	A. americanum
Dermacentor variabilis	KS	Deer Creek Wildlife Area	Douglas	18-Jul-21	38.97	-95.45	wood	Adult	1	2021-07-18	199	D. variabilis
Amblyomma americanum	KS	Deer Creek Wildlife Area	Douglas	18-Jul-21	38.97	-95.45	wood	Adult	1	2021-07-18	199	A. americanum
Dermacentor variabilis	KS	Deer Creek Wildlife Area	Douglas	18-Jul-21	38.97	-95.45	wood	Adult	1	2021-07-18	199	D. variabilis
Amblyomma americanum	KS	Deer Creek Wildlife Area	Douglas	10-Sep-21	38.97	-95.45	wood	Nymph	1	2021-09-10	253	A. americanum
Amblyomma americanum	KS	Deer Creek Wildlife Area	Douglas	18-Jul-21	38.97	-95.45	wood	Nymph	1	2021-07-18	199	A. americanum
Amblyomma americanum	KS	Deer Creek Wildlife Area	Douglas	18-Jul-21	38.97	-95.45	wood	Adult	1	2021-07-18	199	A. americanum
Dermacentor variabilis	KS	Deer Creek Wildlife Area	Douglas	18-Jul-21	38.97	-95.45	wood	Adult	1	2021-07-18	199	D. variabilis
Amblyomma americanum	KS	Deer Creek Wildlife Area	Douglas	18-Jul-21	38.97	-95.45	wood	Nymph	1	2021-07-18	199	A. americanum
Amblyomma americanum	KS	Deer Creek Wildlife Area	Douglas	04-Aug-21	38.97	-95.45	wood	Nymph	1	2021-08-04	216	A. americanum
Dermacentor variabilis	KS	Deer Creek Wildlife Area	Douglas	04-Aug-21	38.97	-95.45	wood	Adult	1	2021-08-04	216	D. variabilis
Dermacentor variabilis	KS	Deer Creek Wildlife Area	Douglas	04-Aug-21	38.97	-95.45	wood	Adult	1	2021-08-04	216	D. variabilis
Dermacentor variabilis	KS	Deer Creek Wildlife Area	Douglas	04-Aug-21	38.97	-95.45	wood	Adult	1	2021-08-04	216	D. variabilis
Amblyomma americanum	KS	Deer Creek Wildlife Area	Douglas	04-Aug-21	38.97	-95.45	wood	Nymph	1	2021-08-04	216	A. americanum
Dermacentor variabilis	KS	Kanza View Park	Morris	08-Aug-21	38.69	-96.49	pasture	Adult	1	2021-08-08	220	D. variabilis
Dermacentor variabilis	KS	Kanza View Park	Morris	08-Aug-21	38.69	-96.49	pasture	Adult	1	2021-08-08	220	D. variabilis
Dermacentor variabilis	KS	Kanza View Park	Morris	08-Aug-21	38.69	-96.49	wood	Adult	1	2021-08-08	220	D. variabilis
Dermacentor variabilis	KS	Kanza View Park	Morris	08-Aug-21	38.69	-96.49	pasture	Adult	1	2021-08-08	220	D. variabilis
Amblyomma americanum	KS	Kanza View Park	Morris	08-Aug-21	38.69	-96.49	wood	Nymph	1	2021-08-08	220	A. americanum
Amblyomma americanum	KS	Kanza View Park	Morris	08-Aug-21	38.69	-96.49	pasture	Nymph	1	2021-08-08	220	A. americanum
Amblyomma americanum	KS	Cheney Wildlife Area	Reno	09-Aug-21	37.81	-97.86	wood	Nymph	1	2021-08-09	221	A. americanum
Amblyomma americanum	KS	Cheney Wildlife Area	Reno	09-Aug-21	37.81	-97.86	wood	Nymph	1	2021-08-09	221	A. americanum
Amblyomma americanum	KS	Cheney Wildlife Area	Reno	09-Aug-21	37.81	-97.86	wood	Nymph	1	2021-08-09	221	A. americanum
Amblyomma americanum	KS	Cheney Wildlife Area	Reno	09-Aug-21	37.81	-97.86	wood	Nymph	1	2021-08-09	221	A. americanum
Amblyomma americanum	KS	Cheney Wildlife Area	Reno	09-Aug-21	37.81	-97.86	wood	Nymph	1	2021-08-09	221	A. americanum
Amblyomma americanum	KS	Cheney Wildlife Area	Reno	09-Aug-21	37.81	-97.86	wood	Nymph	1	2021-08-09	221	A. americanum
Amblyomma americanum	KS	Cheney Wildlife Area	Reno	09-Aug-21	37.81	-97.86	wood	Nymph	1	2021-08-09	221	A. americanum
Amblyomma americanum	KS	Webster State Park	Rooks	10-Aug-21	39.38	-99.55	wood	Adult	1	2021-08-10	222	A. americanum
Dermacentor variabilis	KS	Webster State Park	Rooks	10-Aug-21	39.38	-99.55	pasture	Adult	1	2021-08-10	222	D. variabilis
Dermacentor variabilis	KS	Webster State Park	Rooks	10-Aug-21	39.38	-99.55	pasture	Adult	1	2021-08-10	222	D. variabilis
Dermacentor variabilis	KS	Webster State Park	Rooks	10-Aug-21	39.38	-99.55	centroid	Adult	1	2021-08-10	222	D. variabilis
Amblyomma americanum	KS	Rutlader Wildlife Area	Miami	12-Aug-21	38.51	-94.68	wood	Adult	1	2021-08-12	224	A. americanum
Amblyomma americanum	KS	Rutlader Wildlife Area	Miami	12-Aug-21	38.51	-94.68	wood	Nymph	1	2021-08-12	224	A. americanum
Amblyomma americanum	KS	Rutlader Wildlife Area	Miami	12-Aug-21	38.51	-94.68	wood	Nymph	1	2021-08-12	224	A. americanum
Amblyomma americanum	KS	Rutlader Wildlife Area	Miami	12-Aug-21	38.51	-94.68	wood	Nymph	1	2021-08-12	224	A. americanum
Amblyomma americanum	KS	Rutlader Wildlife Area	Miami	12-Aug-21	38.51	-94.68	wood	Adult	1	2021-08-12	224	A. americanum
Amblyomma americanum	KS	Rutlader Wildlife Area	Miami	12-Aug-21	38.51	-94.68	wood	Nymph	1	2021-08-12	224	A. americanum
Dermacentor variabilis	KS	Rutlader Wildlife Area	Miami	12-Aug-21	38.51	-94.68	centroid	Adult	1	2021-08-12	224	D. variabilis
Amblyomma americanum	KS	Rutlader Wildlife Area	Miami	12-Aug-21	38.51	-94.68	wood	Nymph	1	2021-08-12	224	A. americanum
Dermacentor variabilis	KS	Rutlader Wildlife Area	Miami	12-Aug-21	38.51	-94.68	wood	Adult	1	2021-08-12	224	D. variabilis
Amblyomma americanum	KS	Rutlader Wildlife Area	Miami	12-Aug-21	38.51	-94.68	wood	Nymph	1	2021-08-12	224	A. americanum
Amblyomma americanum	KS	Rutlader Wildlife Area	Miami	12-Aug-21	38.51	-94.68	wood	Nymph	1	2021-08-12	224	A. americanum
Amblyomma americanum	KS	Rutlader Wildlife Area	Miami	12-Aug-21	38.51	-94.68	wood	Nymph	1	2021-08-12	224	A. americanum
Amblyomma americanum	KS	Rutlader Wildlife Area	Miami	12-Aug-21	38.51	-94.68	wood	Nymph	1	2021-08-12	224	A. americanum
Amblyomma americanum	KS	Deer Creek Wildlife Area	Douglas	05-Jul-21	38.97	-95.45	centroid	Adult	1	2021-07-05	186	A. americanum
Amblyomma americanum	KS	Deer Creek Wildlife Area	Douglas	05-Jul-21	38.97	-95.45	wood	Nymph	1	2021-07-05	186	A. americanum
Dermacentor variabilis	KS	Deer Creek Wildlife Area	Douglas	05-Jul-21	38.97	-95.45	wood	Adult	1	2021-07-05	186	D. variabilis
Dermacentor variabilis	KS	Deer Creek Wildlife Area	Douglas	05-Jul-21	38.97	-95.45	wood	Adult	1	2021-07-05	186	D. variabilis
Dermacentor variabilis	KS	Deer Creek Wildlife Area	Douglas	05-Jul-21	38.97	-95.45	wood	Adult	1	2021-07-05	186	D. variabilis
Amblyomma americanum	KS	Deer Creek Wildlife Area	Douglas	05-Jul-21	38.97	-95.45	wood	Nymph	1	2021-07-05	186	A. americanum
Amblyomma americanum	KS	Deer Creek Wildlife Area	Douglas	05-Jul-21	38.97	-95.45	wood	Adult	1	2021-07-05	186	A. americanum
Dermacentor variabilis	KS	Deer Creek Wildlife Area	Douglas	05-Jul-21	38.97	-95.45	wood	Adult	1	2021-07-05	186	D. variabilis
Amblyomma americanum	KS	Deer Creek Wildlife Area	Douglas	05-Jul-21	38.97	-95.45	wood	Nymph	1	2021-07-05	186	A. americanum
Amblyomma americanum	KS	Deer Creek Wildlife Area	Douglas	05-Jul-21	38.97	-95.45	pasture	Nymph	1	2021-07-05	186	A. americanum
Amblyomma americanum	KS	Deer Creek Wildlife Area	Douglas	05-Jul-21	38.97	-95.45	pasture	Adult	1	2021-07-05	186	A. americanum
Amblyomma americanum	KS	Deer Creek Wildlife Area	Douglas	18-Jul-21	38.97	-95.45	wood	Nymph	1	2021-07-18	199	A. americanum
Amblyomma americanum	KS	Deer Creek Wildlife Area	Douglas	18-Jul-21	38.97	-95.45	pasture	Adult	1	2021-07-18	199	A. americanum
Amblyomma americanum	KS	Deer Creek Wildlife Area	Douglas	18-Jul-21	38.97	-95.45	wood	Nymph	1	2021-07-18	199	A. americanum
Dermacentor variabilis	KS	Deer Creek Wildlife Area	Douglas	18-Jul-21	38.97	-95.45	pasture	Adult	1	2021-07-18	199	D. variabilis
Amblyomma americanum	KS	Deer Creek Wildlife Area	Douglas	18-Jul-21	38.97	-95.45	wood	Nymph	1	2021-07-18	199	A. americanum
Amblyomma americanum	KS	Deer Creek Wildlife Area	Douglas	18-Jul-21	38.97	-95.45	wood	Nymph	1	2021-07-18	199	A. americanum
Amblyomma americanum	KS	Deer Creek Wildlife Area	Douglas	18-Jul-21	38.97	-95.45	wood	Adult	1	2021-07-18	199	A. americanum
Dermacentor variabilis	KS	Deer Creek Wildlife Area	Douglas	18-Jul-21	38.97	-95.45	wood	Adult	1	2021-07-18	199	D. variabilis
Dermacentor variabilis	KS	Deer Creek Wildlife Area	Douglas	18-Jul-21	38.97	-95.45	wood	Adult	1	2021-07-18	199	D. variabilis
Dermacentor variabilis	KS	Deer Creek Wildlife Area	Douglas	18-Jul-21	38.97	-95.45	wood	Adult	1	2021-07-18	199	D. variabilis
Dermacentor variabilis	KS	Deer Creek Wildlife Area	Douglas	04-Aug-21	38.97	-95.45	wood	Adult	1	2021-08-04	216	D. variabilis
Dermacentor variabilis	KS	Deer Creek Wildlife Area	Douglas	04-Aug-21	38.97	-95.45	wood	Adult	1	2021-08-04	216	D. variabilis
Amblyomma americanum	KS	Deer Creek Wildlife Area	Douglas	04-Aug-21	38.97	-95.45	wood	Nymph	1	2021-08-04	216	A. americanum
Amblyomma americanum	KS	Deer Creek Wildlife Area	Douglas	04-Aug-21	38.97	-95.45	pasture	Adult	1	2021-08-04	216	A. americanum
Amblyomma americanum	KS	Kanza View Park	Morris	08-Aug-21	38.69	-96.49	pasture	Nymph	1	2021-08-08	220	A. americanum
Amblyomma americanum	KS	Kanza View Park	Morris	08-Aug-21	38.69	-96.49	pasture	Nymph	1	2021-08-08	220	A. americanum
Amblyomma americanum	KS	Kanza View Park	Morris	08-Aug-21	38.69	-96.49	wood	Nymph	1	2021-08-08	220	A. americanum
Amblyomma americanum	KS	Kanza View Park	Morris	08-Aug-21	38.69	-96.49	pasture	Nymph	1	2021-08-08	220	A. americanum
Dermacentor variabilis	KS	Kanza View Park	Morris	08-Aug-21	38.69	-96.49	pasture	Adult	1	2021-08-08	220	D. variabilis
Amblyomma americanum	KS	Kanza View Park	Morris	08-Aug-21	38.69	-96.49	wood	Nymph	1	2021-08-08	220	A. americanum
Amblyomma americanum	KS	Kanza View Park	Morris	08-Aug-21	38.69	-96.49	wood	Nymph	1	2021-08-08	220	A. americanum
Amblyomma americanum	KS	Kanza View Park	Morris	08-Aug-21	38.69	-96.49	wood	Nymph	1	2021-08-08	220	A. americanum
Amblyomma maculatum	KS	Cheney Wildlife Area	Reno	09-Aug-21	37.81	-97.86	pasture	Adult	1	2021-08-09	221	A. maculatum
Amblyomma americanum	KS	Cheney Wildlife Area	Reno	09-Aug-21	37.81	-97.86	wood	Nymph	1	2021-08-09	221	A. americanum
Amblyomma americanum	KS	Cheney Wildlife Area	Reno	09-Aug-21	37.81	-97.86	wood	Nymph	1	2021-08-09	221	A. americanum
Amblyomma americanum	KS	Cheney Wildlife Area	Reno	09-Aug-21	37.81	-97.86	wood	Nymph	1	2021-08-09	221	A. americanum
Amblyomma americanum	KS	Cheney Wildlife Area	Reno	09-Aug-21	37.81	-97.86	wood	Nymph	1	2021-08-09	221	A. americanum
Amblyomma americanum	KS	Cheney Wildlife Area	Reno	09-Aug-21	37.81	-97.86	wood	Nymph	1	2021-08-09	221	A. americanum
Amblyomma americanum	KS	Cheney Wildlife Area	Reno	09-Aug-21	37.81	-97.86	wood	Nymph	1	2021-08-09	221	A. americanum
Amblyomma americanum	KS	Cheney Wildlife Area	Reno	09-Aug-21	37.81	-97.86	wood	Nymph	1	2021-08-09	221	A. americanum
Dermacentor variabilis	KS	Webster State Park	Rooks	10-Aug-21	39.38	-99.55	wood	Adult	1	2021-08-10	222	D. variabilis
Amblyomma americanum	KS	Webster State Park	Rooks	10-Aug-21	39.38	-99.55	wood	Nymph	1	2021-08-10	222	A. americanum
Amblyomma americanum	KS	Webster State Park	Rooks	10-Aug-21	39.38	-99.55	wood	Nymph	1	2021-08-10	222	A. americanum
Amblyomma americanum	KS	Webster State Park	Rooks	10-Aug-21	39.38	-99.55	wood	Nymph	1	2021-08-10	222	A. americanum
Amblyomma americanum	KS	Rutlader Wildlife Area	Miami	12-Aug-21	38.51	-94.68	wood	Nymph	1	2021-08-12	224	A. americanum
Amblyomma americanum	KS	Rutlader Wildlife Area	Miami	12-Aug-21	38.51	-94.68	wood	Adult	1	2021-08-12	224	A. americanum
Amblyomma americanum	KS	Rutlader Wildlife Area	Miami	12-Aug-21	38.51	-94.68	wood	Nymph	1	2021-08-12	224	A. americanum
Amblyomma americanum	KS	Rutlader Wildlife Area	Miami	12-Aug-21	38.51	-94.68	wood	Nymph	1	2021-08-12	224	A. americanum
Amblyomma americanum	KS	Rutlader Wildlife Area	Miami	12-Aug-21	38.51	-94.68	wood	Nymph	1	2021-08-12	224	A. americanum
Amblyomma americanum	KS	Rutlader Wildlife Area	Miami	12-Aug-21	38.51	-94.68	wood	Nymph	1	2021-08-12	224	A. americanum
Amblyomma americanum	KS	Rutlader Wildlife Area	Miami	12-Aug-21	38.51	-94.68	wood	Nymph	1	2021-08-12	224	A. americanum
Amblyomma americanum	KS	Rutlader Wildlife Area	Miami	12-Aug-21	38.51	-94.68	wood	Nymph	1	2021-08-12	224	A. americanum
Amblyomma americanum	KS	Rutlader Wildlife Area	Miami	12-Aug-21	38.51	-94.68	wood	Nymph	1	2021-08-12	224	A. americanum
Amblyomma americanum	KS	Rutlader Wildlife Area	Miami	12-Aug-21	38.51	-94.68	wood	Nymph	1	2021-08-12	224	A. americanum
Amblyomma americanum	KS	Rutlader Wildlife Area	Miami	12-Aug-21	38.51	-94.68	wood	Nymph	1	2021-08-12	224	A. americanum
Amblyomma americanum	KS	Rutlader Wildlife Area	Miami	12-Aug-21	38.51	-94.68	wood	Nymph	1	2021-08-12	224	A. americanum
Amblyomma americanum	KS	Rutlader Wildlife Area	Miami	12-Aug-21	38.51	-94.68	wood	Nymph	1	2021-08-12	224	A. americanum
Amblyomma americanum	KS	Deer Creek Wildlife Area	Douglas	10-Sep-21	38.97	-95.45	wood	Nymph	1	2021-09-10	253	A. americanum
Amblyomma americanum	KS	Deer Creek Wildlife Area	Douglas	10-Sep-21	38.97	-95.45	wood	Nymph	1	2021-09-10	253	A. americanum
Amblyomma americanum	KS	Deer Creek Wildlife Area	Douglas	10-Sep-21	38.97	-95.45	wood	Nymph	1	2021-09-10	253	A. americanum
Amblyomma americanum	KS	Deer Creek Wildlife Area	Douglas	10-Sep-21	38.97	-95.45	wood	Nymph	1	2021-09-10	253	A. americanum
Amblyomma americanum	KS	Cheney Wildlife Area	Reno	15-Jun-21	37.81	-97.86	pasture	Adult	1	2021-06-15	166	A. americanum
Amblyomma americanum	KS	Cheney Wildlife Area	Reno	15-Jun-21	37.81	-97.86	wood	Nymph	3	2021-06-15	166	A. americanum
Amblyomma americanum	KS	Cheney Wildlife Area	Reno	15-Jun-21	37.81	-97.86	wood	Nymph	11	2021-06-15	166	A. americanum
Amblyomma americanum	KS	Cheney Wildlife Area	Reno	15-Jun-21	37.81	-97.86	wood	Nymph	5	2021-06-15	166	A. americanum
Amblyomma americanum	KS	Cheney Wildlife Area	Reno	15-Jun-21	37.81	-97.86	wood	Nymph	4	2021-06-15	166	A. americanum
Amblyomma americanum	KS	Cheney Wildlife Area	Reno	15-Jun-21	37.81	-97.86	wood	Nymph	6	2021-06-15	166	A. americanum
Amblyomma americanum	KS	Cheney Wildlife Area	Reno	15-Jun-21	37.81	-97.86	wood	Nymph	1	2021-06-15	166	A. americanum
Amblyomma americanum	KS	Cheney Wildlife Area	Reno	15-Jun-21	37.81	-97.86	wood	Adult	1	2021-06-15	166	A. americanum
Amblyomma americanum	KS	Cheney Wildlife Area	Reno	15-Jun-21	37.81	-97.86	wood	Nymph	3	2021-06-15	166	A. americanum
Amblyomma americanum	KS	Cheney Wildlife Area	Reno	15-Jun-21	37.81	-97.86	pasture	Nymph	1	2021-06-15	166	A. americanum
Amblyomma americanum	KS	Cheney Wildlife Area	Reno	15-Jun-21	37.81	-97.86	wood	Adult	1	2021-06-15	166	A. americanum
Amblyomma americanum	KS	Cheney Wildlife Area	Reno	15-Jun-21	37.81	-97.86	pasture	Nymph	1	2021-06-15	166	A. americanum
Amblyomma maculatum	KS	Cheney Wildlife Area	Reno	15-Jun-21	37.81	-97.86	pasture	Adult	1	2021-06-15	166	A. maculatum
Amblyomma americanum	KS	Cheney Wildlife Area	Reno	15-Jun-21	37.81	-97.86	wood	Adult	1	2021-06-15	166	A. americanum
Amblyomma americanum	KS	Cheney Wildlife Area	Reno	15-Jun-21	37.81	-97.86	wood	Adult	1	2021-06-15	166	A. americanum
Amblyomma americanum	KS	Cheney Wildlife Area	Reno	15-Jun-21	37.81	-97.86	wood	Adult	1	2021-06-15	166	A. americanum
Amblyomma americanum	KS	Cheney Wildlife Area	Reno	15-Jun-21	37.81	-97.86	wood	Adult	1	2021-06-15	166	A. americanum
Amblyomma americanum	KS	Cheney Wildlife Area	Reno	15-Jun-21	37.81	-97.86	wood	Adult	1	2021-06-15	166	A. americanum
Amblyomma americanum	KS	Cheney Wildlife Area	Reno	15-Jun-21	37.81	-97.86	wood	Adult	1	2021-06-15	166	A. americanum
Amblyomma americanum	KS	Cheney Wildlife Area	Reno	15-Jun-21	37.81	-97.86	wood	Nymph	4	2021-06-15	166	A. americanum
Amblyomma americanum	KS	Cheney Wildlife Area	Reno	15-Jun-21	37.81	-97.86	wood	Adult	1	2021-06-15	166	A. americanum
Amblyomma americanum	KS	Cheney Wildlife Area	Reno	15-Jun-21	37.81	-97.86	wood	Nymph	4	2021-06-15	166	A. americanum
Amblyomma americanum	KS	Cheney Wildlife Area	Reno	15-Jun-21	37.81	-97.86	wood	Adult	1	2021-06-15	166	A. americanum
Amblyomma americanum	KS	Cheney Wildlife Area	Reno	15-Jun-21	37.81	-97.86	wood	Adult	1	2021-06-15	166	A. americanum
Amblyomma americanum	KS	Cheney Wildlife Area	Reno	15-Jun-21	37.81	-97.86	wood	Nymph	2	2021-06-15	166	A. americanum
Amblyomma americanum	KS	Cheney Wildlife Area	Reno	15-Jun-21	37.81	-97.86	wood	Nymph	3	2021-06-15	166	A. americanum
Dermacentor variabilis	KS	Cheney Wildlife Area	Reno	15-Jun-21	37.81	-97.86	wood	Adult	1	2021-06-15	166	D. variabilis
Dermacentor variabilis	KS	Cheney Wildlife Area	Reno	15-Jun-21	37.81	-97.86	wood	Adult	2	2021-06-15	166	D. variabilis
Amblyomma americanum	KS	Cheney Wildlife Area	Reno	19-Mar-21	37.81	-97.86	wood	Adult	1	2021-03-19	78	A. americanum
Amblyomma americanum	KS	Cheney Wildlife Area	Reno	19-Mar-21	37.81	-97.86	wood	Adult	1	2021-03-19	78	A. americanum
Amblyomma americanum	KS	Cheney Wildlife Area	Reno	19-Mar-21	37.81	-97.86	wood	Adult	1	2021-03-19	78	A. americanum
Amblyomma americanum	KS	Cheney Wildlife Area	Reno	19-Mar-21	37.81	-97.86	wood	Nymph	21	2021-03-19	78	A. americanum
Amblyomma americanum	KS	Cheney Wildlife Area	Reno	19-Mar-21	37.81	-97.86	pasture	Nymph	1	2021-03-19	78	A. americanum
Dermacentor variabilis	KS	Cheney Wildlife Area	Reno	19-Mar-21	37.81	-97.86	pasture	Adult	1	2021-03-19	78	D. variabilis
Amblyomma americanum	KS	Cheney Wildlife Area	Reno	19-Mar-21	37.81	-97.86	pasture	Nymph	1	2021-03-19	78	A. americanum
Amblyomma americanum	KS	Cheney Wildlife Area	Reno	19-Mar-21	37.81	-97.86	pasture	Adult	1	2021-03-19	78	A. americanum
Amblyomma americanum	KS	Cheney Wildlife Area	Reno	19-Mar-21	37.81	-97.86	wood	Adult	1	2021-03-19	78	A. americanum
Amblyomma americanum	KS	Cheney Wildlife Area	Reno	19-Mar-21	37.81	-97.86	wood	Adult	1	2021-03-19	78	A. americanum
Amblyomma americanum	KS	Cheney Wildlife Area	Reno	19-Mar-21	37.81	-97.86	wood	Adult	1	2021-03-19	78	A. americanum
Amblyomma americanum	KS	Cheney Wildlife Area	Reno	19-Mar-21	37.81	-97.86	wood	Adult	1	2021-03-19	78	A. americanum
Amblyomma americanum	KS	Cheney Wildlife Area	Reno	19-Mar-21	37.81	-97.86	wood	Adult	1	2021-03-19	78	A. americanum
Amblyomma americanum	KS	Cheney Wildlife Area	Reno	19-Mar-21	37.81	-97.86	wood	Adult	1	2021-03-19	78	A. americanum
Amblyomma americanum	KS	Cheney Wildlife Area	Reno	19-Mar-21	37.81	-97.86	wood	Adult	1	2021-03-19	78	A. americanum
Amblyomma americanum	KS	Cheney Wildlife Area	Reno	19-Mar-21	37.81	-97.86	wood	Adult	1	2021-03-19	78	A. americanum
Amblyomma americanum	KS	Cheney Wildlife Area	Reno	19-Mar-21	37.81	-97.86	wood	Adult	1	2021-03-19	78	A. americanum
Amblyomma americanum	KS	Cheney Wildlife Area	Reno	19-Mar-21	37.81	-97.86	wood	Adult	1	2021-03-19	78	A. americanum
Amblyomma americanum	KS	Cheney Wildlife Area	Reno	19-Mar-21	37.81	-97.86	wood	Adult	1	2021-03-19	78	A. americanum
Amblyomma americanum	KS	Cheney Wildlife Area	Reno	19-Mar-21	37.81	-97.86	wood	Adult	1	2021-03-19	78	A. americanum
Amblyomma americanum	KS	Cheney Wildlife Area	Reno	19-Mar-21	37.81	-97.86	wood	Adult	1	2021-03-19	78	A. americanum
Amblyomma americanum	KS	Cheney Wildlife Area	Reno	19-Mar-21	37.81	-97.86	wood	Adult	1	2021-03-19	78	A. americanum
Amblyomma americanum	KS	Cheney Wildlife Area	Reno	19-Mar-21	37.81	-97.86	wood	Adult	1	2021-03-19	78	A. americanum
Amblyomma americanum	KS	Cheney Wildlife Area	Reno	19-Mar-21	37.81	-97.86	wood	Adult	1	2021-03-19	78	A. americanum
Amblyomma americanum	KS	Cheney Wildlife Area	Reno	19-Mar-21	37.81	-97.86	wood	Adult	1	2021-03-19	78	A. americanum
Amblyomma americanum	KS	Cheney Wildlife Area	Reno	19-Mar-21	37.81	-97.86	wood	Adult	1	2021-03-19	78	A. americanum
Amblyomma americanum	KS	Cheney Wildlife Area	Reno	19-Mar-21	37.81	-97.86	wood	Adult	1	2021-03-19	78	A. americanum
Amblyomma americanum	KS	Cheney Wildlife Area	Reno	19-Mar-21	37.81	-97.86	wood	Adult	1	2021-03-19	78	A. americanum
Amblyomma americanum	KS	Cheney Wildlife Area	Reno	19-Mar-21	37.81	-97.86	wood	Adult	1	2021-03-19	78	A. americanum
Amblyomma americanum	KS	Cheney Wildlife Area	Reno	19-Mar-21	37.81	-97.86	wood	Adult	1	2021-03-19	78	A. americanum
Amblyomma americanum	KS	Cheney Wildlife Area	Reno	19-Mar-21	37.81	-97.86	wood	Adult	1	2021-03-19	78	A. americanum
Amblyomma americanum	KS	Cheney Wildlife Area	Reno	19-Mar-21	37.81	-97.86	wood	Adult	1	2021-03-19	78	A. americanum
Amblyomma americanum	KS	Cheney Wildlife Area	Reno	19-Mar-21	37.81	-97.86	wood	Adult	1	2021-03-19	78	A. americanum
Amblyomma americanum	KS	Cheney Wildlife Area	Reno	19-Mar-21	37.81	-97.86	wood	Adult	1	2021-03-19	78	A. americanum
Amblyomma americanum	KS	Cheney Wildlife Area	Reno	19-Mar-21	37.81	-97.86	wood	Adult	1	2021-03-19	78	A. americanum
Amblyomma americanum	KS	Cheney Wildlife Area	Reno	19-Mar-21	37.81	-97.86	wood	Adult	1	2021-03-19	78	A. americanum
Amblyomma americanum	KS	Cheney Wildlife Area	Reno	19-Mar-21	37.81	-97.86	wood	Nymph	1	2021-03-19	78	A. americanum
Amblyomma americanum	KS	Cheney Wildlife Area	Reno	19-Mar-21	37.81	-97.86	wood	Adult	1	2021-03-19	78	A. americanum
Amblyomma americanum	KS	Cheney Wildlife Area	Reno	19-Mar-21	37.81	-97.86	wood	Adult	1	2021-03-19	78	A. americanum
Amblyomma americanum	KS	Cheney Wildlife Area	Reno	19-Mar-21	37.81	-97.86	wood	Adult	1	2021-03-19	78	A. americanum
Amblyomma americanum	KS	Cheney Wildlife Area	Reno	19-Mar-21	37.81	-97.86	wood	Adult	1	2021-03-19	78	A. americanum
Amblyomma americanum	KS	Cheney Wildlife Area	Reno	19-Mar-21	37.81	-97.86	wood	Adult	1	2021-03-19	78	A. americanum
Amblyomma americanum	KS	Cheney Wildlife Area	Reno	19-Mar-21	37.81	-97.86	wood	Adult	1	2021-03-19	78	A. americanum
Amblyomma americanum	KS	Cheney Wildlife Area	Reno	19-Mar-21	37.81	-97.86	wood	Adult	1	2021-03-19	78	A. americanum
Amblyomma americanum	KS	Cheney Wildlife Area	Reno	19-Mar-21	37.81	-97.86	wood	Adult	1	2021-03-19	78	A. americanum
Amblyomma americanum	KS	Cheney Wildlife Area	Reno	19-Mar-21	37.81	-97.86	wood	Adult	2	2021-03-19	78	A. americanum
Amblyomma americanum	KS	Cheney Wildlife Area	Reno	19-Mar-21	37.81	-97.86	wood	Adult	3	2021-03-19	78	A. americanum
Amblyomma americanum	KS	Cheney Wildlife Area	Reno	19-Mar-21	37.81	-97.86	wood	Adult	4	2021-03-19	78	A. americanum
Amblyomma americanum	KS	Cheney Wildlife Area	Reno	19-Mar-21	37.81	-97.86	wood	Adult	5	2021-03-19	78	A. americanum
Amblyomma americanum	KS	Cheney Wildlife Area	Reno	19-Mar-21	37.81	-97.86	wood	Adult	6	2021-03-19	78	A. americanum
Amblyomma americanum	KS	Cheney Wildlife Area	Reno	19-Mar-21	37.81	-97.86	wood	Adult	1	2021-03-19	78	A. americanum
Amblyomma americanum	KS	Cheney Wildlife Area	Reno	19-Mar-21	37.81	-97.86	wood	Adult	1	2021-03-19	78	A. americanum
Amblyomma americanum	KS	Cheney Wildlife Area	Reno	19-Mar-21	37.81	-97.86	wood	Adult	1	2021-03-19	78	A. americanum
Amblyomma americanum	KS	Cheney Wildlife Area	Reno	19-Mar-21	37.81	-97.86	wood	Adult	1	2021-03-19	78	A. americanum
Amblyomma americanum	KS	Cheney Wildlife Area	Reno	19-Mar-21	37.81	-97.86	wood	Adult	1	2021-03-19	78	A. americanum
Amblyomma americanum	KS	Cheney Wildlife Area	Reno	19-Mar-21	37.81	-97.86	wood	Adult	1	2021-03-19	78	A. americanum
Amblyomma americanum	KS	Cheney Wildlife Area	Reno	19-Mar-21	37.81	-97.86	wood	Adult	1	2021-03-19	78	A. americanum
Amblyomma americanum	KS	Cheney Wildlife Area	Reno	19-Mar-21	37.81	-97.86	wood	Adult	1	2021-03-19	78	A. americanum
Amblyomma americanum	KS	Cheney Wildlife Area	Reno	19-Mar-21	37.81	-97.86	wood	Adult	1	2021-03-19	78	A. americanum
Amblyomma americanum	KS	Cheney Wildlife Area	Reno	19-Mar-21	37.81	-97.86	wood	Adult	1	2021-03-19	78	A. americanum
Amblyomma americanum	KS	Cheney Wildlife Area	Reno	19-Mar-21	37.81	-97.86	wood	Adult	1	2021-03-19	78	A. americanum
Amblyomma americanum	KS	Cheney Wildlife Area	Reno	19-Mar-21	37.81	-97.86	wood	Adult	1	2021-03-19	78	A. americanum
Amblyomma americanum	KS	Cheney Wildlife Area	Reno	19-Mar-21	37.81	-97.86	wood	Adult	1	2021-03-19	78	A. americanum
Amblyomma americanum	KS	Cheney Wildlife Area	Reno	19-Mar-21	37.81	-97.86	wood	Adult	1	2021-03-19	78	A. americanum
Amblyomma americanum	KS	Cheney Wildlife Area	Reno	19-Mar-21	37.81	-97.86	wood	Adult	1	2021-03-19	78	A. americanum
Amblyomma americanum	KS	Cheney Wildlife Area	Reno	19-Mar-21	37.81	-97.86	wood	Adult	1	2021-03-19	78	A. americanum
Amblyomma americanum	KS	Cheney Wildlife Area	Reno	19-Mar-21	37.81	-97.86	wood	Adult	1	2021-03-19	78	A. americanum
Amblyomma americanum	KS	Cheney Wildlife Area	Reno	19-Mar-21	37.81	-97.86	wood	Adult	1	2021-03-19	78	A. americanum
Amblyomma americanum	KS	Cheney Wildlife Area	Reno	19-Mar-21	37.81	-97.86	wood	Adult	1	2021-03-19	78	A. americanum
Amblyomma americanum	KS	Cheney Wildlife Area	Reno	19-Mar-21	37.81	-97.86	wood	Adult	1	2021-03-19	78	A. americanum
Amblyomma americanum	KS	Cheney Wildlife Area	Reno	19-Mar-21	37.81	-97.86	wood	Nymph	2	2021-03-19	78	A. americanum
Amblyomma americanum	KS	Cheney Wildlife Area	Reno	19-Mar-21	37.81	-97.86	wood	Adult	1	2021-03-19	78	A. americanum
Amblyomma americanum	KS	Cheney Wildlife Area	Reno	19-Mar-21	37.81	-97.86	wood	Adult	1	2021-03-19	78	A. americanum
Amblyomma americanum	KS	Cheney Wildlife Area	Reno	19-Mar-21	37.81	-97.86	wood	Adult	1	2021-03-19	78	A. americanum
Amblyomma americanum	KS	Cheney Wildlife Area	Reno	19-Mar-21	37.81	-97.86	wood	Adult	1	2021-03-19	78	A. americanum
Amblyomma americanum	KS	Cheney Wildlife Area	Reno	19-Mar-21	37.81	-97.86	wood	Adult	1	2021-03-19	78	A. americanum
Amblyomma americanum	KS	Cheney Wildlife Area	Reno	19-Mar-21	37.81	-97.86	wood	Adult	1	2021-03-19	78	A. americanum
Amblyomma americanum	KS	Cheney Wildlife Area	Reno	19-Mar-21	37.81	-97.86	wood	Adult	1	2021-03-19	78	A. americanum
Amblyomma americanum	KS	Cheney Wildlife Area	Reno	19-Mar-21	37.81	-97.86	wood	Adult	1	2021-03-19	78	A. americanum
Amblyomma americanum	KS	Cheney Wildlife Area	Reno	19-Mar-21	37.81	-97.86	wood	Adult	1	2021-03-19	78	A. americanum
Amblyomma americanum	KS	Cheney Wildlife Area	Reno	19-Mar-21	37.81	-97.86	wood	Adult	1	2021-03-19	78	A. americanum
Amblyomma americanum	KS	Cheney Wildlife Area	Reno	19-Mar-21	37.81	-97.86	wood	Adult	1	2021-03-19	78	A. americanum
Amblyomma americanum	KS	Cheney Wildlife Area	Reno	19-Mar-21	37.81	-97.86	wood	Adult	1	2021-03-19	78	A. americanum
Amblyomma americanum	KS	Cheney Wildlife Area	Reno	19-Mar-21	37.81	-97.86	wood	Adult	1	2021-03-19	78	A. americanum
Amblyomma americanum	KS	Cheney Wildlife Area	Reno	19-Mar-21	37.81	-97.86	wood	Adult	1	2021-03-19	78	A. americanum
Amblyomma americanum	KS	Cheney Wildlife Area	Reno	19-Mar-21	37.81	-97.86	wood	Adult	1	2021-03-19	78	A. americanum
Amblyomma americanum	KS	Cheney Wildlife Area	Reno	19-Mar-21	37.81	-97.86	wood	Adult	1	2021-03-19	78	A. americanum
Amblyomma americanum	KS	Cheney Wildlife Area	Reno	19-Mar-21	37.81	-97.86	wood	Adult	1	2021-03-19	78	A. americanum
Amblyomma americanum	KS	Cheney Wildlife Area	Reno	19-Mar-21	37.81	-97.86	wood	Adult	1	2021-03-19	78	A. americanum
Amblyomma americanum	KS	Cheney Wildlife Area	Reno	19-Mar-21	37.81	-97.86	wood	Nymph	2	2021-03-19	78	A. americanum
Amblyomma americanum	KS	Cheney Wildlife Area	Reno	19-Mar-21	37.81	-97.86	pasture	Adult	1	2021-03-19	78	A. americanum
Amblyomma americanum	KS	Cheney Wildlife Area	Reno	19-Mar-21	37.81	-97.86	pasture	Nymph	1	2021-03-19	78	A. americanum
Amblyomma americanum	KS	Deer Creek Wildlife Area	Douglas	08-Mar-21	38.97	-95.45	wood	Adult	1	2021-03-08	67	A. americanum
Amblyomma americanum	KS	Deer Creek Wildlife Area	Douglas	08-Mar-21	38.97	-95.45	wood	Adult	1	2021-03-08	67	A. americanum
Amblyomma americanum	KS	Deer Creek Wildlife Area	Douglas	08-Mar-21	38.97	-95.45	pasture	Adult	1	2021-03-08	67	A. americanum
Amblyomma americanum	KS	Deer Creek Wildlife Area	Douglas	08-Mar-21	38.97	-95.45	pasture	Adult	1	2021-03-08	67	A. americanum
Amblyomma americanum	KS	Deer Creek Wildlife Area	Douglas	08-Mar-21	38.97	-95.45	wood	Adult	1	2021-03-08	67	A. americanum
Amblyomma americanum	KS	Deer Creek Wildlife Area	Douglas	08-Mar-21	38.97	-95.45	wood	Adult	1	2021-03-08	67	A. americanum
Amblyomma americanum	KS	Deer Creek Wildlife Area	Douglas	08-Mar-21	38.97	-95.45	wood	Adult	1	2021-03-08	67	A. americanum
Amblyomma americanum	KS	Deer Creek Wildlife Area	Douglas	08-Mar-21	38.97	-95.45	wood	Adult	1	2021-03-08	67	A. americanum
Amblyomma americanum	KS	Deer Creek Wildlife Area	Douglas	08-Mar-21	38.97	-95.45	wood	Adult	1	2021-03-08	67	A. americanum
Amblyomma americanum	KS	Deer Creek Wildlife Area	Douglas	08-Mar-21	38.97	-95.45	wood	Adult	1	2021-03-08	67	A. americanum
Amblyomma americanum	KS	Deer Creek Wildlife Area	Douglas	08-Mar-21	38.97	-95.45	wood	Adult	1	2021-03-08	67	A. americanum
Amblyomma americanum	KS	Deer Creek Wildlife Area	Douglas	08-Mar-21	38.97	-95.45	wood	Adult	1	2021-03-08	67	A. americanum
Amblyomma americanum	KS	Deer Creek Wildlife Area	Douglas	08-Mar-21	38.97	-95.45	wood	Adult	1	2021-03-08	67	A. americanum
Amblyomma americanum	KS	Deer Creek Wildlife Area	Douglas	08-Mar-21	38.97	-95.45	wood	Adult	1	2021-03-08	67	A. americanum
Amblyomma americanum	KS	Deer Creek Wildlife Area	Douglas	08-Mar-21	38.97	-95.45	wood	Adult	1	2021-03-08	67	A. americanum
Amblyomma americanum	KS	Deer Creek Wildlife Area	Douglas	08-Mar-21	38.97	-95.45	wood	Adult	1	2021-03-08	67	A. americanum
Amblyomma americanum	KS	Deer Creek Wildlife Area	Douglas	08-Mar-21	38.97	-95.45	wood	Adult	1	2021-03-08	67	A. americanum
Amblyomma americanum	KS	Deer Creek Wildlife Area	Douglas	08-Mar-21	38.97	-95.45	wood	Adult	1	2021-03-08	67	A. americanum
Amblyomma americanum	KS	Deer Creek Wildlife Area	Douglas	08-Mar-21	38.97	-95.45	wood	Nymph	2	2021-03-08	67	A. americanum
Amblyomma americanum	KS	Deer Creek Wildlife Area	Douglas	08-Mar-21	38.97	-95.45	wood	Adult	1	2021-03-08	67	A. americanum
Amblyomma americanum	KS	Deer Creek Wildlife Area	Douglas	08-Mar-21	38.97	-95.45	wood	Adult	1	2021-03-08	67	A. americanum
Amblyomma americanum	KS	Deer Creek Wildlife Area	Douglas	08-Mar-21	38.97	-95.45	wood	Adult	1	2021-03-08	67	A. americanum
Amblyomma americanum	KS	Deer Creek Wildlife Area	Douglas	08-Mar-21	38.97	-95.45	wood	Adult	1	2021-03-08	67	A. americanum
Amblyomma americanum	KS	Deer Creek Wildlife Area	Douglas	08-Mar-21	38.97	-95.45	wood	Adult	1	2021-03-08	67	A. americanum
Amblyomma americanum	KS	Deer Creek Wildlife Area	Douglas	08-Mar-21	38.97	-95.45	wood	Adult	1	2021-03-08	67	A. americanum
Amblyomma americanum	KS	Deer Creek Wildlife Area	Douglas	08-Mar-21	38.97	-95.45	wood	Adult	1	2021-03-08	67	A. americanum
Amblyomma americanum	KS	Deer Creek Wildlife Area	Douglas	08-Mar-21	38.97	-95.45	wood	Adult	1	2021-03-08	67	A. americanum
Amblyomma americanum	KS	Deer Creek Wildlife Area	Douglas	08-Mar-21	38.97	-95.45	wood	Nymph	1	2021-03-08	67	A. americanum
Amblyomma americanum	KS	Deer Creek Wildlife Area	Douglas	08-Mar-21	38.97	-95.45	wood	Adult	1	2021-03-08	67	A. americanum
Amblyomma americanum	KS	Deer Creek Wildlife Area	Douglas	08-Mar-21	38.97	-95.45	wood	Adult	1	2021-03-08	67	A. americanum
Amblyomma americanum	KS	Deer Creek Wildlife Area	Douglas	08-Mar-21	38.97	-95.45	wood	Adult	1	2021-03-08	67	A. americanum
Amblyomma americanum	KS	Deer Creek Wildlife Area	Douglas	08-Mar-21	38.97	-95.45	wood	Adult	1	2021-03-08	67	A. americanum
Amblyomma americanum	KS	Deer Creek Wildlife Area	Douglas	08-Mar-21	38.97	-95.45	wood	Adult	1	2021-03-08	67	A. americanum
Amblyomma americanum	KS	Deer Creek Wildlife Area	Douglas	08-Mar-21	38.97	-95.45	wood	Adult	1	2021-03-08	67	A. americanum
Amblyomma americanum	KS	Deer Creek Wildlife Area	Douglas	08-Mar-21	38.97	-95.45	wood	Adult	1	2021-03-08	67	A. americanum
Amblyomma americanum	KS	Deer Creek Wildlife Area	Douglas	08-Mar-21	38.97	-95.45	wood	Adult	1	2021-03-08	67	A. americanum
Amblyomma americanum	KS	Deer Creek Wildlife Area	Douglas	08-Mar-21	38.97	-95.45	wood	Adult	1	2021-03-08	67	A. americanum
Amblyomma americanum	KS	Deer Creek Wildlife Area	Douglas	08-Mar-21	38.97	-95.45	wood	Adult	1	2021-03-08	67	A. americanum
Amblyomma americanum	KS	Deer Creek Wildlife Area	Douglas	08-Mar-21	38.97	-95.45	wood	Adult	1	2021-03-08	67	A. americanum
Amblyomma americanum	KS	Deer Creek Wildlife Area	Douglas	08-Mar-21	38.97	-95.45	wood	Adult	1	2021-03-08	67	A. americanum
Amblyomma americanum	KS	Deer Creek Wildlife Area	Douglas	08-Mar-21	38.97	-95.45	wood	Adult	1	2021-03-08	67	A. americanum
Amblyomma americanum	KS	Deer Creek Wildlife Area	Douglas	08-Mar-21	38.97	-95.45	wood	Adult	1	2021-03-08	67	A. americanum
Amblyomma americanum	KS	Deer Creek Wildlife Area	Douglas	08-Mar-21	38.97	-95.45	wood	Adult	1	2021-03-08	67	A. americanum
Amblyomma americanum	KS	Deer Creek Wildlife Area	Douglas	08-Mar-21	38.97	-95.45	wood	Adult	1	2021-03-08	67	A. americanum
Amblyomma americanum	KS	Deer Creek Wildlife Area	Douglas	08-Mar-21	38.97	-95.45	wood	Adult	1	2021-03-08	67	A. americanum
Amblyomma americanum	KS	Deer Creek Wildlife Area	Douglas	08-Mar-21	38.97	-95.45	wood	Adult	1	2021-03-08	67	A. americanum
Amblyomma americanum	KS	Deer Creek Wildlife Area	Douglas	08-Mar-21	38.97	-95.45	wood	Adult	1	2021-03-08	67	A. americanum
Amblyomma americanum	KS	Deer Creek Wildlife Area	Douglas	08-Mar-21	38.97	-95.45	wood	Adult	1	2021-03-08	67	A. americanum
Amblyomma americanum	KS	Deer Creek Wildlife Area	Douglas	08-Mar-21	38.97	-95.45	wood	Adult	1	2021-03-08	67	A. americanum
Amblyomma americanum	KS	Deer Creek Wildlife Area	Douglas	08-Mar-21	38.97	-95.45	wood	Adult	1	2021-03-08	67	A. americanum
Amblyomma americanum	KS	Deer Creek Wildlife Area	Douglas	08-Mar-21	38.97	-95.45	wood	Adult	1	2021-03-08	67	A. americanum
Amblyomma americanum	KS	Deer Creek Wildlife Area	Douglas	08-Mar-21	38.97	-95.45	wood	Adult	1	2021-03-08	67	A. americanum
Amblyomma americanum	KS	Deer Creek Wildlife Area	Douglas	08-Mar-21	38.97	-95.45	wood	Adult	1	2021-03-08	67	A. americanum
Amblyomma americanum	KS	Deer Creek Wildlife Area	Douglas	08-Mar-21	38.97	-95.45	wood	Adult	1	2021-03-08	67	A. americanum
Amblyomma americanum	KS	Deer Creek Wildlife Area	Douglas	08-Mar-21	38.97	-95.45	wood	Adult	1	2021-03-08	67	A. americanum
Amblyomma americanum	KS	Deer Creek Wildlife Area	Douglas	08-Mar-21	38.97	-95.45	wood	Adult	1	2021-03-08	67	A. americanum
Amblyomma americanum	KS	Deer Creek Wildlife Area	Douglas	08-Mar-21	38.97	-95.45	pasture	Adult	1	2021-03-08	67	A. americanum
Amblyomma americanum	KS	Deer Creek Wildlife Area	Douglas	08-Mar-21	38.97	-95.45	pasture	Adult	1	2021-03-08	67	A. americanum
Amblyomma americanum	KS	Deer Creek Wildlife Area	Douglas	08-Mar-21	38.97	-95.45	pasture	Adult	1	2021-03-08	67	A. americanum
Dermacentor variabilis	KS	Deer Creek Wildlife Area	Douglas	13-Apr-21	38.97	-95.45	pasture	Adult	1	2021-04-13	103	D. variabilis
Amblyomma americanum	KS	Deer Creek Wildlife Area	Douglas	13-Apr-21	38.97	-95.45	pasture	Adult	1	2021-04-13	103	A. americanum
Amblyomma americanum	KS	Deer Creek Wildlife Area	Douglas	13-Apr-21	38.97	-95.45	centroid	Nymph	1	2021-04-13	103	A. americanum
Amblyomma americanum	KS	Deer Creek Wildlife Area	Douglas	13-Apr-21	38.97	-95.45	wood	Adult	1	2021-04-13	103	A. americanum
Amblyomma americanum	KS	Deer Creek Wildlife Area	Douglas	13-Apr-21	38.97	-95.45	wood	Adult	1	2021-04-13	103	A. americanum
Amblyomma americanum	KS	Deer Creek Wildlife Area	Douglas	13-Apr-21	38.97	-95.45	wood	Adult	1	2021-04-13	103	A. americanum
Amblyomma americanum	KS	Deer Creek Wildlife Area	Douglas	13-Apr-21	38.97	-95.45	wood	Adult	1	2021-04-13	103	A. americanum
Amblyomma americanum	KS	Deer Creek Wildlife Area	Douglas	13-Apr-21	38.97	-95.45	wood	Adult	1	2021-04-13	103	A. americanum
Amblyomma americanum	KS	Deer Creek Wildlife Area	Douglas	13-Apr-21	38.97	-95.45	wood	Adult	1	2021-04-13	103	A. americanum
Amblyomma americanum	KS	Deer Creek Wildlife Area	Douglas	13-Apr-21	38.97	-95.45	pasture	Adult	1	2021-04-13	103	A. americanum
Amblyomma americanum	KS	Deer Creek Wildlife Area	Douglas	13-Apr-21	38.97	-95.45	pasture	Adult	1	2021-04-13	103	A. americanum
Amblyomma americanum	KS	Deer Creek Wildlife Area	Douglas	13-Apr-21	38.97	-95.45	pasture	Adult	1	2021-04-13	103	A. americanum
Amblyomma americanum	KS	Deer Creek Wildlife Area	Douglas	13-Apr-21	38.97	-95.45	pasture	Adult	1	2021-04-13	103	A. americanum
Amblyomma americanum	KS	Deer Creek Wildlife Area	Douglas	13-Apr-21	38.97	-95.45	wood	Nymph	3	2021-04-13	103	A. americanum
Amblyomma americanum	KS	Deer Creek Wildlife Area	Douglas	13-Apr-21	38.97	-95.45	wood	Adult	1	2021-04-13	103	A. americanum
Amblyomma americanum	KS	Deer Creek Wildlife Area	Douglas	13-Apr-21	38.97	-95.45	wood	Adult	1	2021-04-13	103	A. americanum
Amblyomma americanum	KS	Deer Creek Wildlife Area	Douglas	13-Apr-21	38.97	-95.45	wood	Adult	1	2021-04-13	103	A. americanum
Amblyomma americanum	KS	Deer Creek Wildlife Area	Douglas	13-Apr-21	38.97	-95.45	wood	Adult	1	2021-04-13	103	A. americanum
Amblyomma americanum	KS	Deer Creek Wildlife Area	Douglas	13-Apr-21	38.97	-95.45	wood	Adult	1	2021-04-13	103	A. americanum
Amblyomma americanum	KS	Deer Creek Wildlife Area	Douglas	13-Apr-21	38.97	-95.45	wood	Adult	1	2021-04-13	103	A. americanum
Amblyomma americanum	KS	Deer Creek Wildlife Area	Douglas	13-Apr-21	38.97	-95.45	wood	Adult	1	2021-04-13	103	A. americanum
Amblyomma americanum	KS	Deer Creek Wildlife Area	Douglas	13-Apr-21	38.97	-95.45	wood	Adult	1	2021-04-13	103	A. americanum
Amblyomma americanum	KS	Deer Creek Wildlife Area	Douglas	13-Apr-21	38.97	-95.45	wood	Adult	1	2021-04-13	103	A. americanum
Amblyomma americanum	KS	Deer Creek Wildlife Area	Douglas	13-Apr-21	38.97	-95.45	wood	Nymph	17	2021-04-13	103	A. americanum
Amblyomma americanum	KS	Deer Creek Wildlife Area	Douglas	13-Apr-21	38.97	-95.45	wood	Adult	1	2021-04-13	103	A. americanum
Amblyomma americanum	KS	Deer Creek Wildlife Area	Douglas	13-Apr-21	38.97	-95.45	wood	Adult	1	2021-04-13	103	A. americanum
Amblyomma americanum	KS	Deer Creek Wildlife Area	Douglas	13-Apr-21	38.97	-95.45	wood	Adult	1	2021-04-13	103	A. americanum
Amblyomma americanum	KS	Deer Creek Wildlife Area	Douglas	13-Apr-21	38.97	-95.45	wood	Adult	1	2021-04-13	103	A. americanum
Amblyomma americanum	KS	Deer Creek Wildlife Area	Douglas	13-Apr-21	38.97	-95.45	wood	Adult	1	2021-04-13	103	A. americanum
Amblyomma americanum	KS	Deer Creek Wildlife Area	Douglas	13-Apr-21	38.97	-95.45	wood	Nymph	1	2021-04-13	103	A. americanum
Amblyomma americanum	KS	Deer Creek Wildlife Area	Douglas	13-Apr-21	38.97	-95.45	wood	Adult	1	2021-04-13	103	A. americanum
Amblyomma americanum	KS	Deer Creek Wildlife Area	Douglas	13-Apr-21	38.97	-95.45	wood	Adult	1	2021-04-13	103	A. americanum
Amblyomma americanum	KS	Deer Creek Wildlife Area	Douglas	13-Apr-21	38.97	-95.45	wood	Adult	1	2021-04-13	103	A. americanum
Amblyomma americanum	KS	Deer Creek Wildlife Area	Douglas	13-Apr-21	38.97	-95.45	wood	Nymph	1	2021-04-13	103	A. americanum
Amblyomma americanum	KS	Deer Creek Wildlife Area	Douglas	13-Apr-21	38.97	-95.45	wood	Adult	1	2021-04-13	103	A. americanum
Amblyomma americanum	KS	Deer Creek Wildlife Area	Douglas	13-Apr-21	38.97	-95.45	wood	Adult	1	2021-04-13	103	A. americanum
Amblyomma americanum	KS	Deer Creek Wildlife Area	Douglas	13-Apr-21	38.97	-95.45	wood	Adult	1	2021-04-13	103	A. americanum
Amblyomma americanum	KS	Deer Creek Wildlife Area	Douglas	13-Apr-21	38.97	-95.45	wood	Adult	1	2021-04-13	103	A. americanum
Amblyomma americanum	KS	Deer Creek Wildlife Area	Douglas	13-Apr-21	38.97	-95.45	wood	Adult	1	2021-04-13	103	A. americanum
Amblyomma americanum	KS	Deer Creek Wildlife Area	Douglas	13-Apr-21	38.97	-95.45	wood	Adult	1	2021-04-13	103	A. americanum
Amblyomma americanum	KS	Deer Creek Wildlife Area	Douglas	13-Apr-21	38.97	-95.45	wood	Adult	1	2021-04-13	103	A. americanum
Amblyomma americanum	KS	Deer Creek Wildlife Area	Douglas	13-Apr-21	38.97	-95.45	wood	Adult	1	2021-04-13	103	A. americanum
Amblyomma americanum	KS	Deer Creek Wildlife Area	Douglas	13-Apr-21	38.97	-95.45	wood	Adult	1	2021-04-13	103	A. americanum
Amblyomma americanum	KS	Deer Creek Wildlife Area	Douglas	13-Apr-21	38.97	-95.45	wood	Adult	1	2021-04-13	103	A. americanum
Amblyomma americanum	KS	Deer Creek Wildlife Area	Douglas	13-Apr-21	38.97	-95.45	wood	Adult	1	2021-04-13	103	A. americanum
Amblyomma americanum	KS	Deer Creek Wildlife Area	Douglas	13-Apr-21	38.97	-95.45	wood	Adult	1	2021-04-13	103	A. americanum
Amblyomma americanum	KS	Deer Creek Wildlife Area	Douglas	13-Apr-21	38.97	-95.45	wood	Adult	1	2021-04-13	103	A. americanum
Amblyomma americanum	KS	Deer Creek Wildlife Area	Douglas	13-Apr-21	38.97	-95.45	wood	Adult	1	2021-04-13	103	A. americanum
Amblyomma americanum	KS	Deer Creek Wildlife Area	Douglas	13-Apr-21	38.97	-95.45	wood	Adult	1	2021-04-13	103	A. americanum
Amblyomma americanum	KS	Deer Creek Wildlife Area	Douglas	13-Apr-21	38.97	-95.45	wood	Adult	1	2021-04-13	103	A. americanum
Amblyomma americanum	KS	Deer Creek Wildlife Area	Douglas	13-Apr-21	38.97	-95.45	wood	Adult	1	2021-04-13	103	A. americanum
Amblyomma americanum	KS	Deer Creek Wildlife Area	Douglas	13-Apr-21	38.97	-95.45	wood	Adult	1	2021-04-13	103	A. americanum
Amblyomma americanum	KS	Deer Creek Wildlife Area	Douglas	13-Apr-21	38.97	-95.45	wood	Adult	1	2021-04-13	103	A. americanum
Amblyomma americanum	KS	Cheney Wildlife Area	Reno	15-Jun-21	37.81	-97.86	wood	Adult	1	2021-06-15	166	A. americanum
Amblyomma americanum	KS	Cheney Wildlife Area	Reno	15-Jun-21	37.81	-97.86	wood	Adult	1	2021-06-15	166	A. americanum
Amblyomma americanum	KS	Cheney Wildlife Area	Reno	15-Jun-21	37.81	-97.86	wood	Adult	1	2021-06-15	166	A. americanum
Amblyomma americanum	KS	Cheney Wildlife Area	Reno	15-Jun-21	37.81	-97.86	wood	Adult	1	2021-06-15	166	A. americanum
Amblyomma americanum	KS	Cheney Wildlife Area	Reno	15-Jun-21	37.81	-97.86	wood	Adult	1	2021-06-15	166	A. americanum
Amblyomma americanum	KS	Cheney Wildlife Area	Reno	15-Jun-21	37.81	-97.86	wood	Adult	1	2021-06-15	166	A. americanum
Amblyomma americanum	KS	Cheney Wildlife Area	Reno	15-Jun-21	37.81	-97.86	wood	Adult	1	2021-06-15	166	A. americanum
Amblyomma americanum	KS	Cheney Wildlife Area	Reno	15-Jun-21	37.81	-97.86	wood	Adult	1	2021-06-15	166	A. americanum
Amblyomma americanum	KS	Cheney Wildlife Area	Reno	15-Jun-21	37.81	-97.86	wood	Adult	1	2021-06-15	166	A. americanum
Amblyomma americanum	KS	Cheney Wildlife Area	Reno	15-Jun-21	37.81	-97.86	wood	Adult	1	2021-06-15	166	A. americanum
Amblyomma americanum	KS	Cheney Wildlife Area	Reno	15-Jun-21	37.81	-97.86	wood	Adult	1	2021-06-15	166	A. americanum
Amblyomma americanum	KS	Cheney Wildlife Area	Reno	15-Jun-21	37.81	-97.86	wood	Adult	1	2021-06-15	166	A. americanum
Amblyomma americanum	KS	Cheney Wildlife Area	Reno	15-Jun-21	37.81	-97.86	wood	Adult	1	2021-06-15	166	A. americanum
Amblyomma americanum	KS	Cheney Wildlife Area	Reno	15-Jun-21	37.81	-97.86	wood	Adult	1	2021-06-15	166	A. americanum
Amblyomma americanum	KS	Cheney Wildlife Area	Reno	15-Jun-21	37.81	-97.86	wood	Nymph	1	2021-06-15	166	A. americanum
Amblyomma americanum	KS	Cheney Wildlife Area	Reno	15-Jun-21	37.81	-97.86	wood	Adult	1	2021-06-15	166	A. americanum
Amblyomma americanum	KS	Cheney Wildlife Area	Reno	15-Jun-21	37.81	-97.86	wood	Nymph	1	2021-06-15	166	A. americanum
Ixodes scapularis	KS	Deer Creek Wildlife Area	Douglas	23-Feb-21	38.97	-95.45	pasture	Adult	1	2021-02-23	54	I. scapularis
Amblyomma americanum	KS	Deer Creek Wildlife Area	Douglas	23-Feb-21	38.97	-95.45	wood	Adult	1	2021-02-23	54	A. americanum
Amblyomma americanum	KS	Deer Creek Wildlife Area	Douglas	23-Feb-21	38.97	-95.45	wood	Adult	1	2021-02-23	54	A. americanum
Amblyomma americanum	KS	Deer Creek Wildlife Area	Douglas	23-Feb-21	38.97	-95.45	wood	Adult	1	2021-02-23	54	A. americanum
Amblyomma americanum	KS	Deer Creek Wildlife Area	Douglas	28-Mar-21	38.97	-95.45	pasture	Adult	1	2021-03-28	87	A. americanum
Ixodes scapularis	KS	Deer Creek Wildlife Area	Douglas	28-Mar-21	38.97	-95.45	pasture	Adult	1	2021-03-28	87	I. scapularis
Dermacentor variabilis	KS	Deer Creek Wildlife Area	Douglas	28-Mar-21	38.97	-95.45	pasture	Adult	1	2021-03-28	87	D. variabilis
Amblyomma americanum	KS	Deer Creek Wildlife Area	Douglas	28-Mar-21	38.97	-95.45	wood	Adult	1	2021-03-28	87	A. americanum
Amblyomma americanum	KS	Deer Creek Wildlife Area	Douglas	28-Mar-21	38.97	-95.45	wood	Adult	1	2021-03-28	87	A. americanum
Amblyomma americanum	KS	Deer Creek Wildlife Area	Douglas	28-Mar-21	38.97	-95.45	wood	Adult	1	2021-03-28	87	A. americanum
Amblyomma americanum	KS	Deer Creek Wildlife Area	Douglas	28-Mar-21	38.97	-95.45	wood	Adult	1	2021-03-28	87	A. americanum
Amblyomma americanum	KS	Deer Creek Wildlife Area	Douglas	28-Mar-21	38.97	-95.45	wood	Adult	1	2021-03-28	87	A. americanum
Amblyomma americanum	KS	Deer Creek Wildlife Area	Douglas	28-Mar-21	38.97	-95.45	wood	Adult	1	2021-03-28	87	A. americanum
Amblyomma americanum	KS	Deer Creek Wildlife Area	Douglas	28-Mar-21	38.97	-95.45	wood	Adult	1	2021-03-28	87	A. americanum
Amblyomma americanum	KS	Deer Creek Wildlife Area	Douglas	28-Mar-21	38.97	-95.45	wood	Adult	1	2021-03-28	87	A. americanum
Amblyomma americanum	KS	Deer Creek Wildlife Area	Douglas	28-Mar-21	38.97	-95.45	wood	Adult	1	2021-03-28	87	A. americanum
Amblyomma americanum	KS	Deer Creek Wildlife Area	Douglas	28-Mar-21	38.97	-95.45	wood	Nymph	1	2021-03-28	87	A. americanum
Amblyomma americanum	KS	Deer Creek Wildlife Area	Douglas	28-Mar-21	38.97	-95.45	wood	Adult	1	2021-03-28	87	A. americanum
Amblyomma americanum	KS	Deer Creek Wildlife Area	Douglas	28-Mar-21	38.97	-95.45	wood	Adult	1	2021-03-28	87	A. americanum
Amblyomma americanum	KS	Deer Creek Wildlife Area	Douglas	28-Mar-21	38.97	-95.45	wood	Adult	1	2021-03-28	87	A. americanum
Amblyomma americanum	KS	Deer Creek Wildlife Area	Douglas	28-Mar-21	38.97	-95.45	wood	Adult	1	2021-03-28	87	A. americanum
Amblyomma americanum	KS	Deer Creek Wildlife Area	Douglas	28-Mar-21	38.97	-95.45	wood	Adult	1	2021-03-28	87	A. americanum
Amblyomma americanum	KS	Deer Creek Wildlife Area	Douglas	28-Mar-21	38.97	-95.45	wood	Adult	1	2021-03-28	87	A. americanum
Amblyomma americanum	KS	Deer Creek Wildlife Area	Douglas	28-Mar-21	38.97	-95.45	wood	Adult	1	2021-03-28	87	A. americanum
Amblyomma americanum	KS	Deer Creek Wildlife Area	Douglas	28-Mar-21	38.97	-95.45	wood	Adult	1	2021-03-28	87	A. americanum
Amblyomma americanum	KS	Deer Creek Wildlife Area	Douglas	28-Mar-21	38.97	-95.45	wood	Adult	1	2021-03-28	87	A. americanum
Amblyomma americanum	KS	Deer Creek Wildlife Area	Douglas	28-Mar-21	38.97	-95.45	wood	Adult	1	2021-03-28	87	A. americanum
Amblyomma americanum	KS	Deer Creek Wildlife Area	Douglas	28-Mar-21	38.97	-95.45	wood	Adult	1	2021-03-28	87	A. americanum
Amblyomma americanum	KS	Deer Creek Wildlife Area	Douglas	28-Mar-21	38.97	-95.45	wood	Adult	1	2021-03-28	87	A. americanum
Amblyomma americanum	KS	Deer Creek Wildlife Area	Douglas	28-Mar-21	38.97	-95.45	wood	Adult	1	2021-03-28	87	A. americanum
Dermacentor variabilis	KS	Deer Creek Wildlife Area	Douglas	28-Mar-21	38.97	-95.45	pasture	Adult	1	2021-03-28	87	D. variabilis
Amblyomma americanum	KS	Deer Creek Wildlife Area	Douglas	28-Mar-21	38.97	-95.45	wood	Adult	9	2021-03-28	87	A. americanum
Amblyomma americanum	KS	Deer Creek Wildlife Area	Douglas	28-Mar-21	38.97	-95.45	wood	Adult	11	2021-03-28	87	A. americanum
Amblyomma americanum	KS	Deer Creek Wildlife Area	Douglas	28-Mar-21	38.97	-95.45	pasture	Adult	2	2021-03-28	87	A. americanum
Amblyomma americanum	KS	Deer Creek Wildlife Area	Douglas	28-Mar-21	38.97	-95.45	wood	Adult	4	2021-03-28	87	A. americanum
Amblyomma americanum	KS	Deer Creek Wildlife Area	Douglas	28-Mar-21	38.97	-95.45	wood	Adult	1	2021-03-28	87	A. americanum
Amblyomma americanum	KS	Deer Creek Wildlife Area	Douglas	28-Mar-21	38.97	-95.45	pasture	Adult	1	2021-03-28	87	A. americanum
Amblyomma americanum	KS	Deer Creek Wildlife Area	Douglas	28-Mar-21	38.97	-95.45	pasture	Adult	1	2021-03-28	87	A. americanum
Amblyomma americanum	KS	Deer Creek Wildlife Area	Douglas	28-Mar-21	38.97	-95.45	pasture	Adult	1	2021-03-28	87	A. americanum
Amblyomma americanum	KS	Deer Creek Wildlife Area	Douglas	28-Mar-21	38.97	-95.45	wood	Adult	4	2021-03-28	87	A. americanum
Amblyomma americanum	KS	Deer Creek Wildlife Area	Douglas	28-Mar-21	38.97	-95.45	wood	Adult	10	2021-03-28	87	A. americanum
Amblyomma americanum	KS	Deer Creek Wildlife Area	Douglas	28-Mar-21	38.97	-95.45	wood	Nymph	9	2021-03-28	87	A. americanum
Amblyomma americanum	KS	Deer Creek Wildlife Area	Douglas	29-May-21	38.97	-95.45	pasture	Adult	1	2021-05-29	149	A. americanum
Amblyomma americanum	KS	Deer Creek Wildlife Area	Douglas	29-May-21	38.97	-95.45	wood	Adult	1	2021-05-29	149	A. americanum
Amblyomma americanum	KS	Deer Creek Wildlife Area	Douglas	29-May-21	38.97	-95.45	wood	Adult	1	2021-05-29	149	A. americanum
Amblyomma americanum	KS	Deer Creek Wildlife Area	Douglas	29-May-21	38.97	-95.45	wood	Adult	1	2021-05-29	149	A. americanum
Amblyomma americanum	KS	Deer Creek Wildlife Area	Douglas	29-May-21	38.97	-95.45	wood	Adult	1	2021-05-29	149	A. americanum
Amblyomma americanum	KS	Deer Creek Wildlife Area	Douglas	29-May-21	38.97	-95.45	wood	Adult	1	2021-05-29	149	A. americanum
Amblyomma americanum	KS	Deer Creek Wildlife Area	Douglas	29-May-21	38.97	-95.45	wood	Nymph	1	2021-05-29	149	A. americanum
Amblyomma americanum	KS	Deer Creek Wildlife Area	Douglas	29-May-21	38.97	-95.45	wood	Nymph	1	2021-05-29	149	A. americanum
Amblyomma americanum	KS	Deer Creek Wildlife Area	Douglas	29-May-21	38.97	-95.45	wood	Adult	1	2021-05-29	149	A. americanum
Amblyomma americanum	KS	Deer Creek Wildlife Area	Douglas	29-May-21	38.97	-95.45	wood	Adult	1	2021-05-29	149	A. americanum
Amblyomma americanum	KS	Deer Creek Wildlife Area	Douglas	29-May-21	38.97	-95.45	centroid	Adult	1	2021-05-29	149	A. americanum
Amblyomma americanum	KS	Deer Creek Wildlife Area	Douglas	29-May-21	38.97	-95.45	centroid	Adult	1	2021-05-29	149	A. americanum
Amblyomma americanum	KS	Deer Creek Wildlife Area	Douglas	29-May-21	38.97	-95.45	pasture	Adult	1	2021-05-29	149	A. americanum
Amblyomma americanum	KS	Deer Creek Wildlife Area	Douglas	29-May-21	38.97	-95.45	pasture	Adult	1	2021-05-29	149	A. americanum
Amblyomma americanum	KS	Deer Creek Wildlife Area	Douglas	29-May-21	38.97	-95.45	pasture	Adult	1	2021-05-29	149	A. americanum
Amblyomma americanum	KS	Deer Creek Wildlife Area	Douglas	29-May-21	38.97	-95.45	wood	Adult	1	2021-05-29	149	A. americanum
Amblyomma americanum	KS	Deer Creek Wildlife Area	Douglas	29-May-21	38.97	-95.45	wood	Adult	1	2021-05-29	149	A. americanum
Amblyomma americanum	KS	Deer Creek Wildlife Area	Douglas	29-May-21	38.97	-95.45	wood	Adult	1	2021-05-29	149	A. americanum
Amblyomma americanum	KS	Deer Creek Wildlife Area	Douglas	29-May-21	38.97	-95.45	wood	Adult	1	2021-05-29	149	A. americanum
Amblyomma americanum	KS	Deer Creek Wildlife Area	Douglas	29-May-21	38.97	-95.45	wood	Adult	1	2021-05-29	149	A. americanum
Amblyomma americanum	KS	Deer Creek Wildlife Area	Douglas	29-May-21	38.97	-95.45	pasture	Adult	1	2021-05-29	149	A. americanum
Amblyomma americanum	KS	Deer Creek Wildlife Area	Douglas	29-May-21	38.97	-95.45	pasture	Adult	1	2021-05-29	149	A. americanum
Amblyomma americanum	KS	Deer Creek Wildlife Area	Douglas	29-May-21	38.97	-95.45	pasture	Adult	1	2021-05-29	149	A. americanum
Amblyomma americanum	KS	Deer Creek Wildlife Area	Douglas	29-May-21	38.97	-95.45	pasture	Nymph	2	2021-05-29	149	A. americanum
Amblyomma americanum	KS	Deer Creek Wildlife Area	Douglas	30-Apr-21	38.97	-95.45	pasture	Adult	1	2021-04-30	120	A. americanum
Amblyomma americanum	KS	Deer Creek Wildlife Area	Douglas	30-Apr-21	38.97	-95.45	pasture	Adult	1	2021-04-30	120	A. americanum
Amblyomma americanum	KS	Deer Creek Wildlife Area	Douglas	30-Apr-21	38.97	-95.45	pasture	Adult	1	2021-04-30	120	A. americanum
Dermacentor variabilis	KS	Deer Creek Wildlife Area	Douglas	30-Apr-21	38.97	-95.45	pasture	Adult	1	2021-04-30	120	D. variabilis
Amblyomma americanum	KS	Deer Creek Wildlife Area	Douglas	30-Apr-21	38.97	-95.45	pasture	Adult	1	2021-04-30	120	A. americanum
Amblyomma americanum	KS	Deer Creek Wildlife Area	Douglas	30-Apr-21	38.97	-95.45	pasture	Adult	1	2021-04-30	120	A. americanum
Amblyomma americanum	KS	Deer Creek Wildlife Area	Douglas	30-Apr-21	38.97	-95.45	wood	Nymph	1	2021-04-30	120	A. americanum
Amblyomma americanum	KS	Deer Creek Wildlife Area	Douglas	30-Apr-21	38.97	-95.45	wood	Adult	1	2021-04-30	120	A. americanum
Amblyomma americanum	KS	Deer Creek Wildlife Area	Douglas	30-Apr-21	38.97	-95.45	wood	Adult	1	2021-04-30	120	A. americanum
Amblyomma americanum	KS	Deer Creek Wildlife Area	Douglas	30-Apr-21	38.97	-95.45	wood	Nymph	1	2021-04-30	120	A. americanum
Amblyomma americanum	KS	Deer Creek Wildlife Area	Douglas	30-Apr-21	38.97	-95.45	wood	Adult	1	2021-04-30	120	A. americanum
Amblyomma americanum	KS	Deer Creek Wildlife Area	Douglas	30-Apr-21	38.97	-95.45	wood	Adult	1	2021-04-30	120	A. americanum
Amblyomma americanum	KS	Deer Creek Wildlife Area	Douglas	30-Apr-21	38.97	-95.45	wood	Adult	1	2021-04-30	120	A. americanum
Amblyomma americanum	KS	Deer Creek Wildlife Area	Douglas	30-Apr-21	38.97	-95.45	wood	Adult	1	2021-04-30	120	A. americanum
Amblyomma americanum	KS	Deer Creek Wildlife Area	Douglas	30-Apr-21	38.97	-95.45	wood	Adult	1	2021-04-30	120	A. americanum
Amblyomma americanum	KS	Deer Creek Wildlife Area	Douglas	30-Apr-21	38.97	-95.45	wood	Adult	1	2021-04-30	120	A. americanum
Amblyomma americanum	KS	Deer Creek Wildlife Area	Douglas	30-Apr-21	38.97	-95.45	wood	Adult	1	2021-04-30	120	A. americanum
Amblyomma americanum	KS	Deer Creek Wildlife Area	Douglas	30-Apr-21	38.97	-95.45	wood	Adult	1	2021-04-30	120	A. americanum
Amblyomma americanum	KS	Deer Creek Wildlife Area	Douglas	30-Apr-21	38.97	-95.45	wood	Adult	1	2021-04-30	120	A. americanum
Amblyomma americanum	KS	Deer Creek Wildlife Area	Douglas	30-Apr-21	38.97	-95.45	wood	Adult	1	2021-04-30	120	A. americanum
Amblyomma americanum	KS	Deer Creek Wildlife Area	Douglas	30-Apr-21	38.97	-95.45	wood	Adult	1	2021-04-30	120	A. americanum
Amblyomma americanum	KS	Deer Creek Wildlife Area	Douglas	30-Apr-21	38.97	-95.45	wood	Nymph	1	2021-04-30	120	A. americanum
Amblyomma americanum	KS	Deer Creek Wildlife Area	Douglas	30-Apr-21	38.97	-95.45	wood	Nymph	6	2021-04-30	120	A. americanum
Amblyomma americanum	KS	Deer Creek Wildlife Area	Douglas	30-Apr-21	38.97	-95.45	wood	Adult	1	2021-04-30	120	A. americanum
Amblyomma americanum	KS	Deer Creek Wildlife Area	Douglas	30-Apr-21	38.97	-95.45	wood	Adult	1	2021-04-30	120	A. americanum
Amblyomma americanum	KS	Deer Creek Wildlife Area	Douglas	30-Apr-21	38.97	-95.45	wood	Adult	1	2021-04-30	120	A. americanum
Amblyomma americanum	KS	Deer Creek Wildlife Area	Douglas	30-Apr-21	38.97	-95.45	wood	Adult	1	2021-04-30	120	A. americanum
Amblyomma americanum	KS	Deer Creek Wildlife Area	Douglas	30-Apr-21	38.97	-95.45	wood	Adult	1	2021-04-30	120	A. americanum
Amblyomma americanum	KS	Deer Creek Wildlife Area	Douglas	30-Apr-21	38.97	-95.45	wood	Adult	1	2021-04-30	120	A. americanum
Amblyomma americanum	KS	Deer Creek Wildlife Area	Douglas	30-Apr-21	38.97	-95.45	wood	Adult	1	2021-04-30	120	A. americanum
Amblyomma americanum	KS	Deer Creek Wildlife Area	Douglas	30-Apr-21	38.97	-95.45	wood	Adult	1	2021-04-30	120	A. americanum
Amblyomma americanum	KS	Deer Creek Wildlife Area	Douglas	30-Apr-21	38.97	-95.45	wood	Adult	1	2021-04-30	120	A. americanum
Amblyomma americanum	KS	Deer Creek Wildlife Area	Douglas	30-Apr-21	38.97	-95.45	wood	Adult	1	2021-04-30	120	A. americanum
Amblyomma americanum	KS	Deer Creek Wildlife Area	Douglas	30-Apr-21	38.97	-95.45	wood	Adult	1	2021-04-30	120	A. americanum
Amblyomma americanum	KS	Deer Creek Wildlife Area	Douglas	30-Apr-21	38.97	-95.45	wood	Adult	1	2021-04-30	120	A. americanum
Amblyomma americanum	KS	Deer Creek Wildlife Area	Douglas	30-Apr-21	38.97	-95.45	wood	Adult	1	2021-04-30	120	A. americanum
Amblyomma americanum	KS	Deer Creek Wildlife Area	Douglas	30-Apr-21	38.97	-95.45	wood	Adult	1	2021-04-30	120	A. americanum
Amblyomma americanum	KS	Deer Creek Wildlife Area	Douglas	30-Apr-21	38.97	-95.45	wood	Nymph	1	2021-04-30	120	A. americanum
Amblyomma americanum	KS	Deer Creek Wildlife Area	Douglas	30-Apr-21	38.97	-95.45	centroid	Adult	1	2021-04-30	120	A. americanum
Amblyomma americanum	KS	Deer Creek Wildlife Area	Douglas	30-Apr-21	38.97	-95.45	centroid	Nymph	1	2021-04-30	120	A. americanum
Amblyomma americanum	KS	Deer Creek Wildlife Area	Douglas	30-Apr-21	38.97	-95.45	wood	Adult	1	2021-04-30	120	A. americanum
Amblyomma americanum	KS	Deer Creek Wildlife Area	Douglas	30-Apr-21	38.97	-95.45	wood	Adult	3	2021-04-30	120	A. americanum
Amblyomma americanum	KS	Deer Creek Wildlife Area	Douglas	30-Apr-21	38.97	-95.45	pasture	Nymph	1	2021-04-30	120	A. americanum
Amblyomma americanum	KS	Deer Creek Wildlife Area	Douglas	30-Apr-21	38.97	-95.45	pasture	Adult	1	2021-04-30	120	A. americanum
Amblyomma americanum	KS	Deer Creek Wildlife Area	Douglas	30-Apr-21	38.97	-95.45	pasture	Adult	1	2021-04-30	120	A. americanum
Amblyomma americanum	KS	Deer Creek Wildlife Area	Douglas	30-Apr-21	38.97	-95.45	pasture	Nymph	1	2021-04-30	120	A. americanum
Amblyomma americanum	KS	Deer Creek Wildlife Area	Douglas	30-Apr-21	38.97	-95.45	pasture	Adult	1	2021-04-30	120	A. americanum
Amblyomma americanum	KS	Deer Creek Wildlife Area	Douglas	30-Apr-21	38.97	-95.45	pasture	Adult	1	2021-04-30	120	A. americanum
Amblyomma americanum	KS	Deer Creek Wildlife Area	Douglas	30-Apr-21	38.97	-95.45	pasture	Adult	4	2021-04-30	120	A. americanum
Amblyomma americanum	KS	Deer Creek Wildlife Area	Douglas	30-Apr-21	38.97	-95.45	wood	Adult	1	2021-04-30	120	A. americanum
Amblyomma americanum	KS	Deer Creek Wildlife Area	Douglas	30-Apr-21	38.97	-95.45	wood	Adult	1	2021-04-30	120	A. americanum
Amblyomma americanum	KS	Deer Creek Wildlife Area	Douglas	30-Apr-21	38.97	-95.45	wood	Nymph	8	2021-04-30	120	A. americanum
Amblyomma americanum	KS	Deer Creek Wildlife Area	Douglas	30-Apr-21	38.97	-95.45	wood	Adult	1	2021-04-30	120	A. americanum
Amblyomma americanum	KS	Deer Creek Wildlife Area	Douglas	30-Apr-21	38.97	-95.45	wood	Adult	4	2021-04-30	120	A. americanum
Amblyomma americanum	KS	Deer Creek Wildlife Area	Douglas	30-Apr-21	38.97	-95.45	wood	Nymph	30	2021-04-30	120	A. americanum
Dermacentor variabilis	KS	Deer Creek Wildlife Area	Douglas	30-Apr-21	38.97	-95.45	wood	Adult	1	2021-04-30	120	D. variabilis
Dermacentor variabilis	KS	Deer Creek Wildlife Area	Douglas	30-Apr-21	38.97	-95.45	wood	Adult	1	2021-04-30	120	D. variabilis
Amblyomma americanum	KS	Deer Creek Wildlife Area	Douglas	30-Apr-21	38.97	-95.45	wood	Adult	5	2021-04-30	120	A. americanum
Amblyomma americanum	KS	Deer Creek Wildlife Area	Douglas	30-Apr-21	38.97	-95.45	wood	Adult	6	2021-04-30	120	A. americanum
Amblyomma americanum	KS	Deer Creek Wildlife Area	Douglas	30-Apr-21	38.97	-95.45	wood	Nymph	3	2021-04-30	120	A. americanum
Amblyomma americanum	KS	Deer Creek Wildlife Area	Douglas	30-Apr-21	38.97	-95.45	wood	Adult	1	2021-04-30	120	A. americanum
Amblyomma americanum	KS	Deer Creek Wildlife Area	Douglas	30-Apr-21	38.97	-95.45	wood	Nymph	5	2021-04-30	120	A. americanum
Amblyomma americanum	KS	Deer Creek Wildlife Area	Douglas	30-Apr-21	38.97	-95.45	wood	Adult	1	2021-04-30	120	A. americanum
Amblyomma americanum	KS	Deer Creek Wildlife Area	Douglas	30-Apr-21	38.97	-95.45	wood	Adult	3	2021-04-30	120	A. americanum
Amblyomma americanum	KS	Deer Creek Wildlife Area	Douglas	30-Apr-21	38.97	-95.45	wood	Nymph	1	2021-04-30	120	A. americanum
Amblyomma americanum	KS	Deer Creek Wildlife Area	Douglas	30-Apr-21	38.97	-95.45	wood	Adult	3	2021-04-30	120	A. americanum
Amblyomma americanum	KS	Deer Creek Wildlife Area	Douglas	30-Apr-21	38.97	-95.45	wood	Adult	2	2021-04-30	120	A. americanum
Amblyomma americanum	KS	Deer Creek Wildlife Area	Douglas	30-Apr-21	38.97	-95.45	wood	Adult	2	2021-04-30	120	A. americanum
Amblyomma americanum	KS	Deer Creek Wildlife Area	Douglas	30-Apr-21	38.97	-95.45	wood	Adult	5	2021-04-30	120	A. americanum
Amblyomma americanum	KS	Deer Creek Wildlife Area	Douglas	30-Apr-21	38.97	-95.45	pasture	Adult	2	2021-04-30	120	A. americanum
Amblyomma americanum	KS	Deer Creek Wildlife Area	Douglas	30-Apr-21	38.97	-95.45	pasture	Adult	4	2021-04-30	120	A. americanum
Ixodes scapularis	KS	Deer Creek Wildlife Area	Douglas	07-Dec-20	38.97	-95.45	pasture	Adult	1	2020-12-07	342	I. scapularis
Amblyomma americanum	KS	Deer Creek Wildlife Area	Douglas	10-Sep-21	38.97	-95.45	wood	Nymph	1	2021-09-10	253	A. americanum
Amblyomma americanum	KS	Deer Creek Wildlife Area	Douglas	10-Sep-21	38.97	-95.45	wood	Nymph	1	2021-09-10	253	A. americanum
Amblyomma americanum	KS	Deer Creek Wildlife Area	Douglas	10-Sep-21	38.97	-95.45	wood	Nymph	1	2021-09-10	253	A. americanum
Amblyomma americanum	KS	Deer Creek Wildlife Area	Douglas	10-Sep-21	38.97	-95.45	wood	Nymph	1	2021-09-10	253	A. americanum
Amblyomma americanum	KS	Deer Creek Wildlife Area	Douglas	10-Sep-21	38.97	-95.45	wood	Nymph	1	2021-09-10	253	A. americanum
Amblyomma americanum	KS	Cheney Wildlife Area	Reno	15-Jun-21	37.81	-97.86	wood	Adult	1	2021-06-15	166	A. americanum
Not defined	KS	Deer Creek Wildlife Area	Douglas	21-Dec-20	38.97	-95.45	centroid	NA	0	2020-12-21	356	Not defined
Not defined	KS	Deer Creek Wildlife Area	Douglas	12-Jan-21	38.97	-95.45	centroid	NA	0	2021-01-12	12	Not defined
Not defined	KS	Deer Creek Wildlife Area	Douglas	29-Jan-22	38.97	-95.45	centroid	NA	0	2022-01-29	29	Not defined
Not defined	KS	Deer Creek Wildlife Area	Douglas	14-Feb-22	38.97	-95.45	centroid	NA	0	2022-02-14	45	Not defined
Not defined	KS	Kanza View Park	Morris	20-Nov-21	38.69	-96.49	centroid	NA	0	2021-11-20	324	Not defined
Not defined	KS	Webster State Park	Rooks	22-Nov-21	39.38	-99.55	centroid	NA	0	2021-11-22	326	Not defined
Not defined	KS	Cheney Wildlife Area	Reno	21-Nov-21	37.81	-97.86	centroid	NA	0	2021-11-21	325	Not defined
Not defined	KS	Rutlader Wildlife Area	Miami	17-Nov-21	38.51	-94.68	centroid	NA	0	2021-11-17	321	Not defined
Dermacentor albipictus	KS	Cheney Wildlife Area	Reno	01-Nov-20	37.81	-97.86	wood	Larvae	14	2020-11-01	306	D. albipictus
Dermacentor albipictus	KS	Cheney Wildlife Area	Reno	01-Nov-20	37.81	-97.86	pasture	Larvae	10	2020-11-01	306	D. albipictus
Dermacentor albipictus	KS	Webster State Park	Rooks	02-Nov-20	39.38	-99.55	wood	Larvae	88	2020-11-02	307	D. albipictus
Dermacentor albipictus	KS	Webster State Park	Rooks	02-Nov-20	39.38	-99.55	pasture	Larvae	7	2020-11-02	307	D. albipictus
Amblyomma americanum	KS	Kanza View Park	Morris	03-Nov-20	38.69	-96.49	wood	Adult	1	2020-11-03	308	A. americanum
Amblyomma americanum	KS	Kanza View Park	Morris	03-Nov-20	38.69	-96.49	wood	Nymph	1	2020-11-03	308	A. americanum
Ixodes scapularis	KS	Kanza View Park	Morris	03-Nov-20	38.69	-96.49	pasture	Adult	1	2020-11-03	308	I. scapularis
Amblyomma americanum	KS	Kanza View Park	Morris	03-Nov-20	38.69	-96.49	wood	Nymph	1	2020-11-03	308	A. americanum
Amblyomma americanum	KS	Kanza View Park	Morris	03-Nov-20	38.69	-96.49	wood	Nymph	4	2020-11-03	308	A. americanum
Dermacentor albipictus	KS	Kanza View Park	Morris	03-Nov-20	38.69	-96.49	pasture	Larvae	3	2020-11-03	308	D. albipictus
Amblyomma americanum	KS	Kanza View Park	Morris	03-Nov-20	38.69	-96.49	wood	Larvae	71	2020-11-03	308	A. americanum
Amblyomma americanum	KS	Rutlader Wildlife Area	Miami	04-Aug-20	38.51	-94.68	wood	Nymph	1	2020-08-04	217	A. americanum
Amblyomma americanum	KS	Rutlader Wildlife Area	Miami	04-Aug-20	38.51	-94.68	wood	Nymph	3	2020-08-04	217	A. americanum
Amblyomma americanum	KS	Rutlader Wildlife Area	Miami	04-Aug-20	38.51	-94.68	wood	Adult	1	2020-08-04	217	A. americanum
Amblyomma americanum	KS	Rutlader Wildlife Area	Miami	04-Aug-20	38.51	-94.68	wood	Nymph	4	2020-08-04	217	A. americanum
Amblyomma americanum	KS	Rutlader Wildlife Area	Miami	04-Aug-20	38.51	-94.68	wood	Nymph	1	2020-08-04	217	A. americanum
Amblyomma americanum	KS	Rutlader Wildlife Area	Miami	04-Aug-20	38.51	-94.68	wood	Nymph	3	2020-08-04	217	A. americanum
Amblyomma americanum	KS	Rutlader Wildlife Area	Miami	04-Aug-20	38.51	-94.68	wood	Nymph	1	2020-08-04	217	A. americanum
Amblyomma americanum	KS	Rutlader Wildlife Area	Miami	04-Aug-20	38.51	-94.68	wood	Nymph	1	2020-08-04	217	A. americanum
Amblyomma americanum	KS	Rutlader Wildlife Area	Miami	04-Aug-20	38.51	-94.68	wood	Nymph	2	2020-08-04	217	A. americanum
Amblyomma americanum	KS	Rutlader Wildlife Area	Miami	04-Aug-20	38.51	-94.68	wood	Adult	2	2020-08-04	217	A. americanum
Amblyomma americanum	KS	Rutlader Wildlife Area	Miami	04-Aug-20	38.51	-94.68	wood	Nymph	4	2020-08-04	217	A. americanum
Amblyomma americanum	KS	Rutlader Wildlife Area	Miami	04-Aug-20	38.51	-94.68	wood	Adult	1	2020-08-04	217	A. americanum
Dermacentor variabilis	KS	Rutlader Wildlife Area	Miami	04-Aug-20	38.51	-94.68	wood	Adult	1	2020-08-04	217	D. variabilis
Amblyomma americanum	KS	Rutlader Wildlife Area	Miami	04-Aug-20	38.51	-94.68	wood	Nymph	23	2020-08-04	217	A. americanum
Amblyomma americanum	KS	Rutlader Wildlife Area	Miami	04-Aug-20	38.51	-94.68	wood	Adult	1	2020-08-04	217	A. americanum
Amblyomma americanum	KS	Rutlader Wildlife Area	Miami	04-Aug-20	38.51	-94.68	wood	Adult	1	2020-08-04	217	A. americanum
Dermacentor variabilis	KS	Rutlader Wildlife Area	Miami	04-Aug-20	38.51	-94.68	wood	Adult	1	2020-08-04	217	D. variabilis
Amblyomma americanum	KS	Rutlader Wildlife Area	Miami	04-Aug-20	38.51	-94.68	pasture	Nymph	23	2020-08-04	217	A. americanum
Amblyomma americanum	KS	Rutlader Wildlife Area	Miami	04-Aug-20	38.51	-94.68	pasture	Nymph	4	2020-08-04	217	A. americanum
Amblyomma americanum	KS	Rutlader Wildlife Area	Miami	04-Aug-20	38.51	-94.68	wood	Nymph	8	2020-08-04	217	A. americanum
Amblyomma americanum	KS	Rutlader Wildlife Area	Miami	04-Aug-20	38.51	-94.68	wood	Nymph	14	2020-08-04	217	A. americanum
Amblyomma americanum	KS	Rutlader Wildlife Area	Miami	04-Aug-20	38.51	-94.68	wood	Larvae	1	2020-08-04	217	A. americanum
Amblyomma americanum	KS	Rutlader Wildlife Area	Miami	04-Aug-20	38.51	-94.68	pasture	Nymph	8	2020-08-04	217	A. americanum
Amblyomma americanum	KS	Rutlader Wildlife Area	Miami	04-Aug-20	38.51	-94.68	pasture	Adult	1	2020-08-04	217	A. americanum
Amblyomma americanum	KS	Rutlader Wildlife Area	Miami	04-Aug-20	38.51	-94.68	wood	Nymph	1	2020-08-04	217	A. americanum
Amblyomma americanum	KS	Rutlader Wildlife Area	Miami	04-Aug-20	38.51	-94.68	pasture	Adult	1	2020-08-04	217	A. americanum
Amblyomma americanum	KS	Rutlader Wildlife Area	Miami	04-Aug-20	38.51	-94.68	wood	Nymph	3	2020-08-04	217	A. americanum
Amblyomma americanum	KS	Rutlader Wildlife Area	Miami	04-Aug-20	38.51	-94.68	pasture	Nymph	1	2020-08-04	217	A. americanum
Amblyomma americanum	KS	Rutlader Wildlife Area	Miami	04-Aug-20	38.51	-94.68	wood	Nymph	2	2020-08-04	217	A. americanum
Amblyomma americanum	KS	Rutlader Wildlife Area	Miami	04-Aug-20	38.51	-94.68	pasture	Nymph	20	2020-08-04	217	A. americanum
Amblyomma americanum	KS	Rutlader Wildlife Area	Miami	04-Aug-20	38.51	-94.68	wood	Nymph	1	2020-08-04	217	A. americanum
Amblyomma americanum	KS	Rutlader Wildlife Area	Miami	04-Aug-20	38.51	-94.68	pasture	Adult	1	2020-08-04	217	A. americanum
Dermacentor variabilis	KS	Rutlader Wildlife Area	Miami	04-Aug-20	38.51	-94.68	pasture	Adult	1	2020-08-04	217	D. variabilis
Amblyomma americanum	KS	Rutlader Wildlife Area	Miami	04-Aug-20	38.51	-94.68	pasture	Nymph	6	2020-08-04	217	A. americanum
Amblyomma americanum	KS	Rutlader Wildlife Area	Miami	04-Aug-20	38.51	-94.68	wood	Nymph	20	2020-08-04	217	A. americanum
Amblyomma americanum	KS	Rutlader Wildlife Area	Miami	04-Aug-20	38.51	-94.68	wood	Nymph	2	2020-08-04	217	A. americanum
Amblyomma americanum	KS	Rutlader Wildlife Area	Miami	04-Aug-20	38.51	-94.68	wood	Larvae	19	2020-08-04	217	A. americanum
Ixodes scapularis	KS	Rutlader Wildlife Area	Miami	04-Nov-20	38.51	-94.68	pasture	Adult	1	2020-11-04	309	I. scapularis
Ixodes scapularis	KS	Rutlader Wildlife Area	Miami	04-Nov-20	38.51	-94.68	pasture	Adult	1	2020-11-04	309	I. scapularis
Dermacentor albipictus	KS	Rutlader Wildlife Area	Miami	04-Nov-20	38.51	-94.68	wood	Larvae	27	2020-11-04	309	D. albipictus
Dermacentor albipictus	KS	Deer Creek Wildlife Area	Douglas	05-Nov-20	38.97	-95.45	pasture	Larvae	45	2020-11-05	310	D. albipictus
Ixodes scapularis	KS	Deer Creek Wildlife Area	Douglas	05-Nov-20	38.97	-95.45	pasture	Adult	1	2020-11-05	310	I. scapularis
Ixodes scapularis	KS	Deer Creek Wildlife Area	Douglas	05-Nov-20	38.97	-95.45	wood	Adult	1	2020-11-05	310	I. scapularis
Dermacentor albipictus	KS	Deer Creek Wildlife Area	Douglas	05-Nov-20	38.97	-95.45	pasture	Larvae	3	2020-11-05	310	D. albipictus
Ixodes scapularis	KS	Deer Creek Wildlife Area	Douglas	05-Nov-20	38.97	-95.45	pasture	Adult	1	2020-11-05	310	I. scapularis
Dermacentor albipictus	KS	Deer Creek Wildlife Area	Douglas	05-Nov-20	38.97	-95.45	wood	Larvae	8	2020-11-05	310	D. albipictus
Amblyomma americanum	KS	Deer Creek Wildlife Area	Douglas	05-Nov-20	38.97	-95.45	wood	Nymph	2	2020-11-05	310	A. americanum
Amblyomma americanum	KS	Deer Creek Wildlife Area	Douglas	06-Aug-20	38.97	-95.45	wood	Nymph	1	2020-08-06	219	A. americanum
Amblyomma americanum	KS	Deer Creek Wildlife Area	Douglas	06-Aug-20	38.97	-95.45	wood	Nymph	1	2020-08-06	219	A. americanum
Amblyomma americanum	KS	Deer Creek Wildlife Area	Douglas	06-Aug-20	38.97	-95.45	wood	Nymph	1	2020-08-06	219	A. americanum
Amblyomma americanum	KS	Deer Creek Wildlife Area	Douglas	06-Aug-20	38.97	-95.45	pasture	Larvae	48	2020-08-06	219	A. americanum
Amblyomma americanum	KS	Deer Creek Wildlife Area	Douglas	06-Aug-20	38.97	-95.45	pasture	Adult	1	2020-08-06	219	A. americanum
Amblyomma americanum	KS	Deer Creek Wildlife Area	Douglas	06-Aug-20	38.97	-95.45	wood	Larvae	58	2020-08-06	219	A. americanum
Amblyomma americanum	KS	Deer Creek Wildlife Area	Douglas	06-Aug-20	38.97	-95.45	wood	Nymph	1	2020-08-06	219	A. americanum
Amblyomma americanum	KS	Deer Creek Wildlife Area	Douglas	06-Aug-20	38.97	-95.45	wood	Nymph	3	2020-08-06	219	A. americanum
Amblyomma americanum	KS	Deer Creek Wildlife Area	Douglas	06-Aug-20	38.97	-95.45	wood	Nymph	1	2020-08-06	219	A. americanum
Amblyomma americanum	KS	Deer Creek Wildlife Area	Douglas	06-Aug-20	38.97	-95.45	wood	Nymph	1	2020-08-06	219	A. americanum
Amblyomma americanum	KS	Deer Creek Wildlife Area	Douglas	06-Aug-20	38.97	-95.45	wood	Nymph	1	2020-08-06	219	A. americanum
Amblyomma americanum	KS	Deer Creek Wildlife Area	Douglas	06-Aug-20	38.97	-95.45	wood	Nymph	2	2020-08-06	219	A. americanum
Amblyomma americanum	KS	Deer Creek Wildlife Area	Douglas	07-Sep-20	38.97	-95.45	wood	Nymph	3	2020-09-07	251	A. americanum
Amblyomma americanum	KS	Deer Creek Wildlife Area	Douglas	07-Sep-20	38.97	-95.45	pasture	Nymph	1	2020-09-07	251	A. americanum
Amblyomma americanum	KS	Deer Creek Wildlife Area	Douglas	07-Sep-20	38.97	-95.45	wood	Nymph	1	2020-09-07	251	A. americanum
Amblyomma americanum	KS	Deer Creek Wildlife Area	Douglas	07-Sep-20	38.97	-95.45	wood	Nymph	13	2020-09-07	251	A. americanum
Ixodes scapularis	KS	Deer Creek Wildlife Area	Douglas	12-Oct-20	38.97	-95.45	wood	Adult	1	2020-10-12	286	I. scapularis
Ixodes scapularis	KS	Deer Creek Wildlife Area	Douglas	12-Oct-20	38.97	-95.45	wood	Adult	1	2020-10-12	286	I. scapularis
Amblyomma americanum	KS	Deer Creek Wildlife Area	Douglas	12-Oct-20	38.97	-95.45	wood	Larvae	1	2020-10-12	286	A. americanum
Dermacentor albipictus	KS	Deer Creek Wildlife Area	Douglas	12-Oct-20	38.97	-95.45	wood	Larvae	10	2020-10-12	286	D. albipictus
Amblyomma americanum	KS	Kanza View Park	Morris	25-Aug-20	38.69	-96.49	wood	Nymph	1	2020-08-25	238	A. americanum
Amblyomma americanum	KS	Kanza View Park	Morris	25-Aug-20	38.69	-96.49	wood	Nymph	1	2020-08-25	238	A. americanum
Amblyomma americanum	KS	Kanza View Park	Morris	25-Aug-20	38.69	-96.49	wood	Nymph	3	2020-08-25	238	A. americanum
Amblyomma americanum	KS	Kanza View Park	Morris	25-Aug-20	38.69	-96.49	pasture	Nymph	1	2020-08-25	238	A. americanum
Amblyomma americanum	KS	Kanza View Park	Morris	25-Aug-20	38.69	-96.49	pasture	Larvae	1	2020-08-25	238	A. americanum
Amblyomma americanum	KS	Kanza View Park	Morris	25-Aug-20	38.69	-96.49	wood	Nymph	1	2020-08-25	238	A. americanum
Amblyomma americanum	KS	Kanza View Park	Morris	25-Aug-20	38.69	-96.49	full_centroid	Nymph	1	2020-08-25	238	A. americanum
Amblyomma americanum	KS	Kanza View Park	Morris	25-Aug-20	38.69	-96.49	wood	Nymph	5	2020-08-25	238	A. americanum
Amblyomma americanum	KS	Kanza View Park	Morris	25-Aug-20	38.69	-96.49	wood	Nymph	12	2020-08-25	238	A. americanum
Amblyomma americanum	KS	Kanza View Park	Morris	25-Aug-20	38.69	-96.49	wood	Nymph	41	2020-08-25	238	A. americanum
Amblyomma maculatum	KS	Kanza View Park	Morris	25-Aug-20	38.69	-96.49	wood	Adult	1	2020-08-25	238	A. maculatum
Amblyomma americanum	KS	Kanza View Park	Morris	25-Aug-20	38.69	-96.49	wood	Nymph	384	2020-08-25	238	A. americanum
Amblyomma americanum	KS	Kanza View Park	Morris	25-Aug-20	38.69	-96.49	wood	Larvae	1	2020-08-25	238	A. americanum
Amblyomma americanum	KS	Kanza View Park	Morris	25-Aug-20	38.69	-96.49	wood	Nymph	8	2020-08-25	238	A. americanum
Amblyomma americanum	KS	Kanza View Park	Morris	25-Aug-20	38.69	-96.49	wood	Larvae	14	2020-08-25	238	A. americanum
Amblyomma americanum	KS	Kanza View Park	Morris	25-Aug-20	38.69	-96.49	wood	Nymph	3	2020-08-25	238	A. americanum
Amblyomma americanum	KS	Kanza View Park	Morris	25-Aug-20	38.69	-96.49	wood	Larvae	20	2020-08-25	238	A. americanum
Amblyomma americanum	KS	Kanza View Park	Morris	25-Aug-20	38.69	-96.49	wood	Nymph	7	2020-08-25	238	A. americanum
Amblyomma americanum	KS	Kanza View Park	Morris	25-Aug-20	38.69	-96.49	wood	Larvae	48	2020-08-25	238	A. americanum
Amblyomma americanum	KS	Kanza View Park	Morris	25-Aug-20	38.69	-96.49	wood	Adult	1	2020-08-25	238	A. americanum
Amblyomma americanum	KS	Cheney Wildlife Area	Reno	26-Aug-20	37.81	-97.86	wood	Nymph	2	2020-08-26	239	A. americanum
Amblyomma americanum	KS	Cheney Wildlife Area	Reno	26-Aug-20	37.81	-97.86	wood	Nymph	2	2020-08-26	239	A. americanum
Amblyomma americanum	KS	Cheney Wildlife Area	Reno	26-Aug-20	37.81	-97.86	wood	Nymph	12	2020-08-26	239	A. americanum
Amblyomma americanum	KS	Cheney Wildlife Area	Reno	26-Aug-20	37.81	-97.86	wood	Larvae	2	2020-08-26	239	A. americanum
Dermacentor variabilis	KS	Cheney Wildlife Area	Reno	26-Aug-20	37.81	-97.86	pasture	Adult	1	2020-08-26	239	D. variabilis
Amblyomma americanum	KS	Cheney Wildlife Area	Reno	26-Aug-20	37.81	-97.86	wood	Nymph	1	2020-08-26	239	A. americanum
Amblyomma americanum	KS	Cheney Wildlife Area	Reno	26-Aug-20	37.81	-97.86	wood	Nymph	1	2020-08-26	239	A. americanum
Amblyomma americanum	KS	Cheney Wildlife Area	Reno	26-Aug-20	37.81	-97.86	pasture	Nymph	2	2020-08-26	239	A. americanum
Amblyomma americanum	KS	Cheney Wildlife Area	Reno	26-Aug-20	37.81	-97.86	wood	Nymph	3	2020-08-26	239	A. americanum
Amblyomma americanum	KS	Cheney Wildlife Area	Reno	26-Aug-20	37.81	-97.86	wood	Nymph	1	2020-08-26	239	A. americanum
Amblyomma americanum	KS	Cheney Wildlife Area	Reno	26-Aug-20	37.81	-97.86	wood	Nymph	4	2020-08-26	239	A. americanum
Amblyomma americanum	KS	Cheney Wildlife Area	Reno	26-Aug-20	37.81	-97.86	wood	Nymph	9	2020-08-26	239	A. americanum
Amblyomma americanum	KS	Cheney Wildlife Area	Reno	26-Aug-20	37.81	-97.86	wood	Nymph	5	2020-08-26	239	A. americanum
Amblyomma americanum	KS	Cheney Wildlife Area	Reno	26-Aug-20	37.81	-97.86	pasture	Larvae	2	2020-08-26	239	A. americanum
Amblyomma americanum	KS	Cheney Wildlife Area	Reno	26-Aug-20	37.81	-97.86	wood	Nymph	2	2020-08-26	239	A. americanum
Amblyomma americanum	KS	Cheney Wildlife Area	Reno	26-Aug-20	37.81	-97.86	wood	Larvae	8	2020-08-26	239	A. americanum
Amblyomma americanum	KS	Cheney Wildlife Area	Reno	26-Aug-20	37.81	-97.86	wood	Larvae	31	2020-08-26	239	A. americanum
Ixodes scapularis	KS	Deer Creek Wildlife Area	Douglas	26-Nov-20	38.97	-95.45	pasture	Adult	1	2020-11-26	331	I. scapularis
Ixodes scapularis	KS	Deer Creek Wildlife Area	Douglas	26-Nov-20	38.97	-95.45	wood	Adult	1	2020-11-26	331	I. scapularis
Dermacentor variabilis	KS	Webster State Park	Rooks	27-Aug-20	39.38	-99.55	pasture	Adult	1	2020-08-27	240	D. variabilis
Dermacentor variabilis	KS	Webster State Park	Rooks	27-Aug-20	39.38	-99.55	pasture	Adult	1	2020-08-27	240	D. variabilis
Amblyomma americanum	KS	Webster State Park	Rooks	27-Aug-20	39.38	-99.55	wood	Larvae	49	2020-08-27	240	A. americanum
Amblyomma americanum	KS	Webster State Park	Rooks	27-Aug-20	39.38	-99.55	wood	Nymph	2	2020-08-27	240	A. americanum
Amblyomma americanum	KS	Webster State Park	Rooks	27-Aug-20	39.38	-99.55	wood	Larvae	1	2020-08-27	240	A. americanum
Dermacentor variabilis	KS	Deer Creek Wildlife Area	Douglas	29-Sep-20	38.97	-95.45	pasture	Larvae	18	2020-09-29	273	D. variabilis
Amblyomma americanum	KS	Deer Creek Wildlife Area	Douglas	29-Sep-20	38.97	-95.45	pasture	Nymph	1	2020-09-29	273	A. americanum
Amblyomma americanum	KS	Deer Creek Wildlife Area	Douglas	29-Sep-20	38.97	-95.45	pasture	Nymph	4	2020-09-29	273	A. americanum
Dermacentor variabilis	KS	Deer Creek Wildlife Area	Douglas	29-Sep-20	38.97	-95.45	pasture	Larvae	2	2020-09-29	273	D. variabilis
Amblyomma americanum	KS	Deer Creek Wildlife Area	Douglas	29-Sep-20	38.97	-95.45	wood	Larvae	7	2020-09-29	273	A. americanum
Dermacentor variabilis	KS	Deer Creek Wildlife Area	Douglas	29-Sep-20	38.97	-95.45	wood	Larvae	8	2020-09-29	273	D. variabilis
Amblyomma americanum	KS	Kanza View Park	Morris	31-Oct-20	38.69	-96.49	wood	Nymph	4	2020-10-31	305	A. americanum
Amblyomma americanum	KS	Kanza View Park	Morris	01-Apr-21	38.69	-96.49	centroid	Adult	1	2021-04-01	91	A. americanum
Amblyomma americanum	KS	Kanza View Park	Morris	01-Apr-21	38.69	-96.49	wood	Adult	1	2021-04-01	91	A. americanum
Amblyomma americanum	KS	Kanza View Park	Morris	01-Apr-21	38.69	-96.49	wood	Adult	1	2021-04-01	91	A. americanum
Amblyomma americanum	KS	Kanza View Park	Morris	01-Apr-21	38.69	-96.49	wood	Adult	1	2021-04-01	91	A. americanum
Amblyomma americanum	KS	Kanza View Park	Morris	01-Apr-21	38.69	-96.49	wood	Adult	1	2021-04-01	91	A. americanum
Amblyomma americanum	KS	Kanza View Park	Morris	01-Apr-21	38.69	-96.49	wood	Adult	1	2021-04-01	91	A. americanum
Amblyomma americanum	KS	Kanza View Park	Morris	01-Apr-21	38.69	-96.49	wood	Adult	1	2021-04-01	91	A. americanum
Amblyomma americanum	KS	Kanza View Park	Morris	01-Apr-21	38.69	-96.49	wood	Adult	1	2021-04-01	91	A. americanum
Amblyomma americanum	KS	Kanza View Park	Morris	01-Apr-21	38.69	-96.49	wood	Adult	1	2021-04-01	91	A. americanum
Amblyomma americanum	KS	Kanza View Park	Morris	01-Apr-21	38.69	-96.49	wood	Adult	1	2021-04-01	91	A. americanum
Amblyomma americanum	KS	Kanza View Park	Morris	01-Apr-21	38.69	-96.49	wood	Adult	1	2021-04-01	91	A. americanum
Amblyomma americanum	KS	Kanza View Park	Morris	01-Apr-21	38.69	-96.49	wood	Adult	1	2021-04-01	91	A. americanum
Amblyomma americanum	KS	Kanza View Park	Morris	01-Apr-21	38.69	-96.49	wood	Adult	1	2021-04-01	91	A. americanum
Amblyomma americanum	KS	Kanza View Park	Morris	01-Apr-21	38.69	-96.49	wood	Adult	1	2021-04-01	91	A. americanum
Amblyomma americanum	KS	Kanza View Park	Morris	01-Apr-21	38.69	-96.49	wood	Adult	1	2021-04-01	91	A. americanum
Amblyomma americanum	KS	Kanza View Park	Morris	01-Apr-21	38.69	-96.49	wood	Adult	1	2021-04-01	91	A. americanum
Amblyomma americanum	KS	Kanza View Park	Morris	01-Apr-21	38.69	-96.49	wood	Adult	1	2021-04-01	91	A. americanum
Amblyomma americanum	KS	Kanza View Park	Morris	01-Apr-21	38.69	-96.49	wood	Adult	1	2021-04-01	91	A. americanum
Amblyomma americanum	KS	Kanza View Park	Morris	01-Apr-21	38.69	-96.49	wood	Adult	1	2021-04-01	91	A. americanum
Amblyomma americanum	KS	Kanza View Park	Morris	01-Apr-21	38.69	-96.49	wood	Adult	1	2021-04-01	91	A. americanum
Amblyomma americanum	KS	Kanza View Park	Morris	01-Apr-21	38.69	-96.49	wood	Adult	1	2021-04-01	91	A. americanum
Amblyomma americanum	KS	Kanza View Park	Morris	01-Apr-21	38.69	-96.49	wood	Adult	1	2021-04-01	91	A. americanum
Amblyomma americanum	KS	Kanza View Park	Morris	01-Apr-21	38.69	-96.49	wood	Adult	1	2021-04-01	91	A. americanum
Amblyomma americanum	KS	Kanza View Park	Morris	01-Apr-21	38.69	-96.49	wood	Adult	1	2021-04-01	91	A. americanum
Amblyomma americanum	KS	Kanza View Park	Morris	01-Apr-21	38.69	-96.49	wood	Nymph	19	2021-04-01	91	A. americanum
Amblyomma americanum	KS	Kanza View Park	Morris	01-Apr-21	38.69	-96.49	pasture	Adult	1	2021-04-01	91	A. americanum
Amblyomma americanum	KS	Kanza View Park	Morris	01-Apr-21	38.69	-96.49	pasture	Adult	1	2021-04-01	91	A. americanum
Amblyomma americanum	KS	Kanza View Park	Morris	01-Apr-21	38.69	-96.49	pasture	Adult	1	2021-04-01	91	A. americanum
Amblyomma americanum	KS	Kanza View Park	Morris	01-Apr-21	38.69	-96.49	pasture	Adult	1	2021-04-01	91	A. americanum
Amblyomma americanum	KS	Kanza View Park	Morris	01-Apr-21	38.69	-96.49	pasture	Adult	1	2021-04-01	91	A. americanum
Amblyomma americanum	KS	Kanza View Park	Morris	01-Apr-21	38.69	-96.49	pasture	Adult	1	2021-04-01	91	A. americanum
Amblyomma americanum	KS	Kanza View Park	Morris	01-Apr-21	38.69	-96.49	pasture	Adult	1	2021-04-01	91	A. americanum
Amblyomma americanum	KS	Kanza View Park	Morris	01-Apr-21	38.69	-96.49	pasture	Adult	1	2021-04-01	91	A. americanum
Amblyomma americanum	KS	Kanza View Park	Morris	01-Apr-21	38.69	-96.49	pasture	Nymph	2	2021-04-01	91	A. americanum
Amblyomma americanum	KS	Kanza View Park	Morris	01-Apr-21	38.69	-96.49	pasture	Adult	1	2021-04-01	91	A. americanum
Amblyomma americanum	KS	Kanza View Park	Morris	01-Apr-21	38.69	-96.49	pasture	Nymph	1	2021-04-01	91	A. americanum
Amblyomma americanum	KS	Kanza View Park	Morris	01-Apr-21	38.69	-96.49	pasture	Adult	1	2021-04-01	91	A. americanum
Amblyomma americanum	KS	Kanza View Park	Morris	01-Apr-21	38.69	-96.49	pasture	Adult	1	2021-04-01	91	A. americanum
Amblyomma americanum	KS	Kanza View Park	Morris	01-Apr-21	38.69	-96.49	pasture	Adult	1	2021-04-01	91	A. americanum
Amblyomma americanum	KS	Kanza View Park	Morris	01-Apr-21	38.69	-96.49	pasture	Nymph	1	2021-04-01	91	A. americanum
Amblyomma americanum	KS	Kanza View Park	Morris	01-Apr-21	38.69	-96.49	pasture	Adult	1	2021-04-01	91	A. americanum
Amblyomma americanum	KS	Kanza View Park	Morris	01-Apr-21	38.69	-96.49	wood	Adult	1	2021-04-01	91	A. americanum
Amblyomma americanum	KS	Kanza View Park	Morris	01-Apr-21	38.69	-96.49	wood	Adult	1	2021-04-01	91	A. americanum
Amblyomma americanum	KS	Kanza View Park	Morris	01-Apr-21	38.69	-96.49	wood	Adult	1	2021-04-01	91	A. americanum
Amblyomma americanum	KS	Kanza View Park	Morris	01-Apr-21	38.69	-96.49	wood	Adult	1	2021-04-01	91	A. americanum
Amblyomma americanum	KS	Kanza View Park	Morris	01-Apr-21	38.69	-96.49	wood	Adult	1	2021-04-01	91	A. americanum
Amblyomma americanum	KS	Kanza View Park	Morris	01-Apr-21	38.69	-96.49	wood	Adult	1	2021-04-01	91	A. americanum
Amblyomma americanum	KS	Kanza View Park	Morris	01-Apr-21	38.69	-96.49	wood	Adult	1	2021-04-01	91	A. americanum
Amblyomma americanum	KS	Kanza View Park	Morris	01-Apr-21	38.69	-96.49	wood	Adult	1	2021-04-01	91	A. americanum
Amblyomma americanum	KS	Kanza View Park	Morris	01-Apr-21	38.69	-96.49	wood	Adult	1	2021-04-01	91	A. americanum
Amblyomma americanum	KS	Kanza View Park	Morris	01-Apr-21	38.69	-96.49	wood	Adult	1	2021-04-01	91	A. americanum
Amblyomma americanum	KS	Kanza View Park	Morris	01-Apr-21	38.69	-96.49	wood	Adult	1	2021-04-01	91	A. americanum
Amblyomma americanum	KS	Kanza View Park	Morris	01-Apr-21	38.69	-96.49	wood	Adult	1	2021-04-01	91	A. americanum
Amblyomma americanum	KS	Kanza View Park	Morris	01-Apr-21	38.69	-96.49	wood	Adult	1	2021-04-01	91	A. americanum
Amblyomma americanum	KS	Kanza View Park	Morris	01-Apr-21	38.69	-96.49	wood	Adult	1	2021-04-01	91	A. americanum
Amblyomma americanum	KS	Kanza View Park	Morris	01-Apr-21	38.69	-96.49	wood	Nymph	33	2021-04-01	91	A. americanum
Amblyomma americanum	KS	Kanza View Park	Morris	01-Apr-21	38.69	-96.49	wood	Adult	1	2021-04-01	91	A. americanum
Amblyomma americanum	KS	Kanza View Park	Morris	01-Apr-21	38.69	-96.49	wood	Adult	1	2021-04-01	91	A. americanum
Amblyomma americanum	KS	Kanza View Park	Morris	01-Apr-21	38.69	-96.49	wood	Adult	1	2021-04-01	91	A. americanum
Amblyomma americanum	KS	Kanza View Park	Morris	01-Apr-21	38.69	-96.49	wood	Adult	1	2021-04-01	91	A. americanum
Amblyomma americanum	KS	Kanza View Park	Morris	01-Apr-21	38.69	-96.49	wood	Adult	1	2021-04-01	91	A. americanum
Amblyomma americanum	KS	Kanza View Park	Morris	01-Apr-21	38.69	-96.49	wood	Adult	1	2021-04-01	91	A. americanum
Amblyomma americanum	KS	Kanza View Park	Morris	01-Apr-21	38.69	-96.49	wood	Adult	1	2021-04-01	91	A. americanum
Amblyomma americanum	KS	Kanza View Park	Morris	01-Apr-21	38.69	-96.49	wood	Adult	1	2021-04-01	91	A. americanum
Amblyomma americanum	KS	Kanza View Park	Morris	01-Apr-21	38.69	-96.49	wood	Adult	1	2021-04-01	91	A. americanum
Amblyomma americanum	KS	Kanza View Park	Morris	01-Apr-21	38.69	-96.49	wood	Adult	1	2021-04-01	91	A. americanum
Amblyomma americanum	KS	Kanza View Park	Morris	01-Apr-21	38.69	-96.49	wood	Adult	1	2021-04-01	91	A. americanum
Amblyomma americanum	KS	Kanza View Park	Morris	01-Apr-21	38.69	-96.49	wood	Nymph	6	2021-04-01	91	A. americanum
Amblyomma americanum	KS	Kanza View Park	Morris	01-Apr-21	38.69	-96.49	pasture	Adult	9	2021-04-01	91	A. americanum
Amblyomma americanum	KS	Kanza View Park	Morris	01-Apr-21	38.69	-96.49	wood	Adult	1	2021-04-01	91	A. americanum
Amblyomma americanum	KS	Kanza View Park	Morris	01-Apr-21	38.69	-96.49	wood	Adult	1	2021-04-01	91	A. americanum
Amblyomma americanum	KS	Kanza View Park	Morris	01-Apr-21	38.69	-96.49	wood	Adult	1	2021-04-01	91	A. americanum
Amblyomma americanum	KS	Kanza View Park	Morris	01-Apr-21	38.69	-96.49	wood	Adult	1	2021-04-01	91	A. americanum
Amblyomma americanum	KS	Kanza View Park	Morris	01-Apr-21	38.69	-96.49	wood	Adult	1	2021-04-01	91	A. americanum
Amblyomma americanum	KS	Kanza View Park	Morris	01-Apr-21	38.69	-96.49	wood	Adult	1	2021-04-01	91	A. americanum
Amblyomma americanum	KS	Kanza View Park	Morris	01-Apr-21	38.69	-96.49	wood	Adult	1	2021-04-01	91	A. americanum
Amblyomma americanum	KS	Kanza View Park	Morris	01-Apr-21	38.69	-96.49	wood	Adult	1	2021-04-01	91	A. americanum
Amblyomma americanum	KS	Kanza View Park	Morris	01-Apr-21	38.69	-96.49	wood	Adult	1	2021-04-01	91	A. americanum
Amblyomma americanum	KS	Kanza View Park	Morris	01-Apr-21	38.69	-96.49	wood	Adult	1	2021-04-01	91	A. americanum
Amblyomma americanum	KS	Kanza View Park	Morris	01-Apr-21	38.69	-96.49	wood	Adult	1	2021-04-01	91	A. americanum
Amblyomma americanum	KS	Kanza View Park	Morris	01-Apr-21	38.69	-96.49	wood	Adult	1	2021-04-01	91	A. americanum
Amblyomma americanum	KS	Kanza View Park	Morris	01-Apr-21	38.69	-96.49	wood	Adult	1	2021-04-01	91	A. americanum
Amblyomma americanum	KS	Kanza View Park	Morris	01-Apr-21	38.69	-96.49	wood	Adult	1	2021-04-01	91	A. americanum
Amblyomma americanum	KS	Kanza View Park	Morris	01-Apr-21	38.69	-96.49	wood	Adult	1	2021-04-01	91	A. americanum
Amblyomma americanum	KS	Kanza View Park	Morris	01-Apr-21	38.69	-96.49	wood	Adult	1	2021-04-01	91	A. americanum
Amblyomma americanum	KS	Kanza View Park	Morris	01-Apr-21	38.69	-96.49	wood	Adult	1	2021-04-01	91	A. americanum
Amblyomma americanum	KS	Kanza View Park	Morris	01-Apr-21	38.69	-96.49	wood	Adult	1	2021-04-01	91	A. americanum
Amblyomma americanum	KS	Kanza View Park	Morris	01-Apr-21	38.69	-96.49	wood	Adult	1	2021-04-01	91	A. americanum
Amblyomma americanum	KS	Kanza View Park	Morris	01-Apr-21	38.69	-96.49	wood	Adult	1	2021-04-01	91	A. americanum
Amblyomma americanum	KS	Kanza View Park	Morris	01-Apr-21	38.69	-96.49	wood	Adult	1	2021-04-01	91	A. americanum
Amblyomma americanum	KS	Kanza View Park	Morris	01-Apr-21	38.69	-96.49	wood	Adult	1	2021-04-01	91	A. americanum
Amblyomma americanum	KS	Kanza View Park	Morris	01-Apr-21	38.69	-96.49	wood	Adult	1	2021-04-01	91	A. americanum
Amblyomma americanum	KS	Kanza View Park	Morris	01-Apr-21	38.69	-96.49	wood	Adult	1	2021-04-01	91	A. americanum
Amblyomma americanum	KS	Kanza View Park	Morris	01-Apr-21	38.69	-96.49	wood	Adult	1	2021-04-01	91	A. americanum
Amblyomma americanum	KS	Kanza View Park	Morris	01-Apr-21	38.69	-96.49	wood	Adult	1	2021-04-01	91	A. americanum
Amblyomma americanum	KS	Kanza View Park	Morris	01-Apr-21	38.69	-96.49	wood	Adult	1	2021-04-01	91	A. americanum
Amblyomma americanum	KS	Kanza View Park	Morris	01-Apr-21	38.69	-96.49	wood	Adult	1	2021-04-01	91	A. americanum
Amblyomma americanum	KS	Kanza View Park	Morris	01-Apr-21	38.69	-96.49	wood	Adult	1	2021-04-01	91	A. americanum
Amblyomma americanum	KS	Kanza View Park	Morris	01-Apr-21	38.69	-96.49	wood	Nymph	5	2021-04-01	91	A. americanum
Amblyomma americanum	KS	Kanza View Park	Morris	01-Apr-21	38.69	-96.49	wood	Adult	3	2021-04-01	91	A. americanum
Amblyomma americanum	KS	Kanza View Park	Morris	01-Apr-21	38.69	-96.49	wood	Adult	6	2021-04-01	91	A. americanum
Amblyomma americanum	KS	Kanza View Park	Morris	01-Apr-21	38.69	-96.49	wood	Adult	1	2021-04-01	91	A. americanum
Amblyomma americanum	KS	Kanza View Park	Morris	01-Apr-21	38.69	-96.49	wood	Adult	1	2021-04-01	91	A. americanum
Amblyomma americanum	KS	Kanza View Park	Morris	01-Apr-21	38.69	-96.49	wood	Adult	1	2021-04-01	91	A. americanum
Amblyomma americanum	KS	Kanza View Park	Morris	01-Apr-21	38.69	-96.49	wood	Adult	1	2021-04-01	91	A. americanum
Amblyomma americanum	KS	Kanza View Park	Morris	01-Apr-21	38.69	-96.49	wood	Adult	1	2021-04-01	91	A. americanum
Amblyomma americanum	KS	Kanza View Park	Morris	01-Apr-21	38.69	-96.49	wood	Adult	1	2021-04-01	91	A. americanum
Amblyomma americanum	KS	Kanza View Park	Morris	01-Apr-21	38.69	-96.49	wood	Adult	1	2021-04-01	91	A. americanum
Amblyomma americanum	KS	Kanza View Park	Morris	01-Apr-21	38.69	-96.49	wood	Adult	1	2021-04-01	91	A. americanum
Amblyomma americanum	KS	Kanza View Park	Morris	01-Apr-21	38.69	-96.49	wood	Adult	1	2021-04-01	91	A. americanum
Amblyomma americanum	KS	Kanza View Park	Morris	01-Apr-21	38.69	-96.49	wood	Adult	1	2021-04-01	91	A. americanum
Amblyomma americanum	KS	Kanza View Park	Morris	01-Apr-21	38.69	-96.49	wood	Adult	1	2021-04-01	91	A. americanum
Amblyomma americanum	KS	Kanza View Park	Morris	01-Apr-21	38.69	-96.49	wood	Adult	1	2021-04-01	91	A. americanum
Amblyomma americanum	KS	Kanza View Park	Morris	01-Apr-21	38.69	-96.49	wood	Adult	1	2021-04-01	91	A. americanum
Amblyomma americanum	KS	Kanza View Park	Morris	01-Apr-21	38.69	-96.49	wood	Adult	1	2021-04-01	91	A. americanum
Amblyomma americanum	KS	Kanza View Park	Morris	01-Apr-21	38.69	-96.49	wood	Adult	1	2021-04-01	91	A. americanum
Amblyomma americanum	KS	Kanza View Park	Morris	01-Apr-21	38.69	-96.49	wood	Adult	1	2021-04-01	91	A. americanum
Amblyomma americanum	KS	Kanza View Park	Morris	01-Apr-21	38.69	-96.49	wood	Adult	9	2021-04-01	91	A. americanum
Amblyomma americanum	KS	Kanza View Park	Morris	01-Apr-21	38.69	-96.49	wood	Nymph	5	2021-04-01	91	A. americanum
Amblyomma americanum	KS	Kanza View Park	Morris	01-Apr-21	38.69	-96.49	wood	Adult	13	2021-04-01	91	A. americanum
Amblyomma americanum	KS	Kanza View Park	Morris	01-Apr-21	38.69	-96.49	wood	Adult	12	2021-04-01	91	A. americanum
Amblyomma americanum	KS	Kanza View Park	Morris	01-Apr-21	38.69	-96.49	wood	Nymph	15	2021-04-01	91	A. americanum
Amblyomma americanum	KS	Kanza View Park	Morris	01-Apr-21	38.69	-96.49	wood	Adult	1	2021-04-01	91	A. americanum
Amblyomma americanum	KS	Kanza View Park	Morris	01-Apr-21	38.69	-96.49	wood	Adult	1	2021-04-01	91	A. americanum
Amblyomma americanum	KS	Kanza View Park	Morris	01-Apr-21	38.69	-96.49	wood	Adult	1	2021-04-01	91	A. americanum
Amblyomma americanum	KS	Kanza View Park	Morris	01-Apr-21	38.69	-96.49	wood	Adult	1	2021-04-01	91	A. americanum
Amblyomma americanum	KS	Kanza View Park	Morris	01-Apr-21	38.69	-96.49	wood	Adult	1	2021-04-01	91	A. americanum
Amblyomma americanum	KS	Kanza View Park	Morris	01-Apr-21	38.69	-96.49	wood	Adult	1	2021-04-01	91	A. americanum
Amblyomma americanum	KS	Kanza View Park	Morris	01-Apr-21	38.69	-96.49	wood	Adult	1	2021-04-01	91	A. americanum
Amblyomma americanum	KS	Kanza View Park	Morris	01-Apr-21	38.69	-96.49	wood	Adult	1	2021-04-01	91	A. americanum
Amblyomma americanum	KS	Kanza View Park	Morris	01-Apr-21	38.69	-96.49	wood	Adult	1	2021-04-01	91	A. americanum
Amblyomma americanum	KS	Kanza View Park	Morris	01-Apr-21	38.69	-96.49	wood	Adult	1	2021-04-01	91	A. americanum
Amblyomma americanum	KS	Kanza View Park	Morris	01-Apr-21	38.69	-96.49	wood	Adult	1	2021-04-01	91	A. americanum
Amblyomma americanum	KS	Kanza View Park	Morris	01-Apr-21	38.69	-96.49	wood	Adult	1	2021-04-01	91	A. americanum
Amblyomma americanum	KS	Kanza View Park	Morris	01-Apr-21	38.69	-96.49	wood	Adult	1	2021-04-01	91	A. americanum
Amblyomma americanum	KS	Kanza View Park	Morris	01-Apr-21	38.69	-96.49	wood	Adult	1	2021-04-01	91	A. americanum
Amblyomma americanum	KS	Kanza View Park	Morris	01-Apr-21	38.69	-96.49	wood	Adult	1	2021-04-01	91	A. americanum
Amblyomma americanum	KS	Kanza View Park	Morris	01-Apr-21	38.69	-96.49	wood	Adult	1	2021-04-01	91	A. americanum
Amblyomma americanum	KS	Kanza View Park	Morris	01-Apr-21	38.69	-96.49	wood	Adult	1	2021-04-01	91	A. americanum
Amblyomma americanum	KS	Kanza View Park	Morris	01-Apr-21	38.69	-96.49	wood	Adult	1	2021-04-01	91	A. americanum
Amblyomma americanum	KS	Kanza View Park	Morris	01-Apr-21	38.69	-96.49	wood	Adult	1	2021-04-01	91	A. americanum
Amblyomma americanum	KS	Kanza View Park	Morris	01-Apr-21	38.69	-96.49	wood	Adult	1	2021-04-01	91	A. americanum
Amblyomma americanum	KS	Kanza View Park	Morris	01-Apr-21	38.69	-96.49	wood	Adult	1	2021-04-01	91	A. americanum
Amblyomma americanum	KS	Kanza View Park	Morris	01-Apr-21	38.69	-96.49	wood	Nymph	12	2021-04-01	91	A. americanum
Amblyomma americanum	KS	Kanza View Park	Morris	01-Apr-21	38.69	-96.49	pasture	Adult	1	2021-04-01	91	A. americanum
Amblyomma americanum	KS	Kanza View Park	Morris	01-Apr-21	38.69	-96.49	pasture	Adult	1	2021-04-01	91	A. americanum
Amblyomma americanum	KS	Kanza View Park	Morris	01-Apr-21	38.69	-96.49	pasture	Adult	1	2021-04-01	91	A. americanum
Amblyomma americanum	KS	Kanza View Park	Morris	01-Apr-21	38.69	-96.49	pasture	Adult	1	2021-04-01	91	A. americanum
Amblyomma americanum	KS	Kanza View Park	Morris	01-Apr-21	38.69	-96.49	pasture	Adult	1	2021-04-01	91	A. americanum
Amblyomma americanum	KS	Kanza View Park	Morris	01-Apr-21	38.69	-96.49	pasture	Adult	1	2021-04-01	91	A. americanum
Amblyomma americanum	KS	Kanza View Park	Morris	01-Apr-21	38.69	-96.49	pasture	Adult	1	2021-04-01	91	A. americanum
Amblyomma americanum	KS	Kanza View Park	Morris	01-Apr-21	38.69	-96.49	pasture	Adult	1	2021-04-01	91	A. americanum
Amblyomma americanum	KS	Kanza View Park	Morris	01-Apr-21	38.69	-96.49	pasture	Nymph	31	2021-04-01	91	A. americanum
Amblyomma americanum	KS	Kanza View Park	Morris	01-Apr-21	38.69	-96.49	pasture	Nymph	3	2021-04-01	91	A. americanum
Amblyomma americanum	KS	Kanza View Park	Morris	17-Jun-21	38.69	-96.49	wood	Adult	1	2021-06-17	168	A. americanum
Amblyomma americanum	KS	Kanza View Park	Morris	17-Jun-21	38.69	-96.49	wood	Adult	1	2021-06-17	168	A. americanum
Amblyomma americanum	KS	Kanza View Park	Morris	17-Jun-21	38.69	-96.49	wood	Adult	1	2021-06-17	168	A. americanum
Amblyomma americanum	KS	Kanza View Park	Morris	17-Jun-21	38.69	-96.49	wood	Adult	1	2021-06-17	168	A. americanum
Amblyomma americanum	KS	Kanza View Park	Morris	17-Jun-21	38.69	-96.49	wood	Adult	1	2021-06-17	168	A. americanum
Amblyomma americanum	KS	Kanza View Park	Morris	17-Jun-21	38.69	-96.49	wood	Adult	1	2021-06-17	168	A. americanum
Amblyomma americanum	KS	Kanza View Park	Morris	17-Jun-21	38.69	-96.49	wood	Adult	1	2021-06-17	168	A. americanum
Amblyomma americanum	KS	Kanza View Park	Morris	17-Jun-21	38.69	-96.49	wood	Adult	1	2021-06-17	168	A. americanum
Amblyomma americanum	KS	Kanza View Park	Morris	17-Jun-21	38.69	-96.49	wood	Adult	1	2021-06-17	168	A. americanum
Amblyomma americanum	KS	Kanza View Park	Morris	17-Jun-21	38.69	-96.49	wood	Adult	1	2021-06-17	168	A. americanum
Amblyomma americanum	KS	Kanza View Park	Morris	17-Jun-21	38.69	-96.49	wood	Adult	1	2021-06-17	168	A. americanum
Amblyomma americanum	KS	Kanza View Park	Morris	17-Jun-21	38.69	-96.49	wood	Adult	1	2021-06-17	168	A. americanum
Amblyomma americanum	KS	Kanza View Park	Morris	17-Jun-21	38.69	-96.49	wood	Adult	1	2021-06-17	168	A. americanum
Amblyomma americanum	KS	Kanza View Park	Morris	17-Jun-21	38.69	-96.49	wood	Adult	1	2021-06-17	168	A. americanum
Amblyomma americanum	KS	Kanza View Park	Morris	17-Jun-21	38.69	-96.49	wood	Adult	1	2021-06-17	168	A. americanum
Amblyomma americanum	KS	Kanza View Park	Morris	17-Jun-21	38.69	-96.49	wood	Adult	1	2021-06-17	168	A. americanum
Amblyomma americanum	KS	Kanza View Park	Morris	17-Jun-21	38.69	-96.49	wood	Adult	1	2021-06-17	168	A. americanum
Amblyomma americanum	KS	Kanza View Park	Morris	17-Jun-21	38.69	-96.49	wood	Nymph	37	2021-06-17	168	A. americanum
Amblyomma americanum	KS	Kanza View Park	Morris	17-Jun-21	38.69	-96.49	wood	Adult	1	2021-06-17	168	A. americanum
Amblyomma americanum	KS	Kanza View Park	Morris	17-Jun-21	38.69	-96.49	wood	Adult	1	2021-06-17	168	A. americanum
Amblyomma americanum	KS	Kanza View Park	Morris	17-Jun-21	38.69	-96.49	wood	Adult	1	2021-06-17	168	A. americanum
Amblyomma americanum	KS	Kanza View Park	Morris	17-Jun-21	38.69	-96.49	wood	Adult	1	2021-06-17	168	A. americanum
Amblyomma americanum	KS	Kanza View Park	Morris	17-Jun-21	38.69	-96.49	wood	Adult	1	2021-06-17	168	A. americanum
Amblyomma americanum	KS	Kanza View Park	Morris	17-Jun-21	38.69	-96.49	wood	Adult	1	2021-06-17	168	A. americanum
Amblyomma americanum	KS	Kanza View Park	Morris	17-Jun-21	38.69	-96.49	wood	Adult	1	2021-06-17	168	A. americanum
Amblyomma americanum	KS	Kanza View Park	Morris	17-Jun-21	38.69	-96.49	wood	Adult	1	2021-06-17	168	A. americanum
Amblyomma americanum	KS	Kanza View Park	Morris	17-Jun-21	38.69	-96.49	wood	Adult	1	2021-06-17	168	A. americanum
Amblyomma americanum	KS	Kanza View Park	Morris	17-Jun-21	38.69	-96.49	wood	Adult	1	2021-06-17	168	A. americanum
Amblyomma americanum	KS	Kanza View Park	Morris	17-Jun-21	38.69	-96.49	wood	Adult	1	2021-06-17	168	A. americanum
Amblyomma americanum	KS	Kanza View Park	Morris	17-Jun-21	38.69	-96.49	wood	Adult	1	2021-06-17	168	A. americanum
Amblyomma americanum	KS	Kanza View Park	Morris	17-Jun-21	38.69	-96.49	wood	Adult	1	2021-06-17	168	A. americanum
Amblyomma americanum	KS	Kanza View Park	Morris	17-Jun-21	38.69	-96.49	wood	Adult	1	2021-06-17	168	A. americanum
Amblyomma americanum	KS	Kanza View Park	Morris	17-Jun-21	38.69	-96.49	wood	Adult	1	2021-06-17	168	A. americanum
Amblyomma americanum	KS	Kanza View Park	Morris	17-Jun-21	38.69	-96.49	wood	Adult	1	2021-06-17	168	A. americanum
Amblyomma americanum	KS	Kanza View Park	Morris	17-Jun-21	38.69	-96.49	wood	Adult	1	2021-06-17	168	A. americanum
Amblyomma americanum	KS	Kanza View Park	Morris	17-Jun-21	38.69	-96.49	wood	Nymph	24	2021-06-17	168	A. americanum
Amblyomma americanum	KS	Kanza View Park	Morris	17-Jun-21	38.69	-96.49	wood	Adult	1	2021-06-17	168	A. americanum
Amblyomma americanum	KS	Kanza View Park	Morris	17-Jun-21	38.69	-96.49	wood	Nymph	1	2021-06-17	168	A. americanum
Amblyomma americanum	KS	Kanza View Park	Morris	17-Jun-21	38.69	-96.49	wood	Nymph	2	2021-06-17	168	A. americanum
Amblyomma americanum	KS	Kanza View Park	Morris	17-Jun-21	38.69	-96.49	centroid	Adult	1	2021-06-17	168	A. americanum
Amblyomma americanum	KS	Kanza View Park	Morris	17-Jun-21	38.69	-96.49	wood	Adult	1	2021-06-17	168	A. americanum
Amblyomma americanum	KS	Kanza View Park	Morris	17-Jun-21	38.69	-96.49	wood	Adult	1	2021-06-17	168	A. americanum
Amblyomma americanum	KS	Kanza View Park	Morris	17-Jun-21	38.69	-96.49	wood	Adult	1	2021-06-17	168	A. americanum
Amblyomma americanum	KS	Kanza View Park	Morris	17-Jun-21	38.69	-96.49	wood	Adult	1	2021-06-17	168	A. americanum
Amblyomma americanum	KS	Kanza View Park	Morris	17-Jun-21	38.69	-96.49	wood	Adult	1	2021-06-17	168	A. americanum
Amblyomma americanum	KS	Kanza View Park	Morris	17-Jun-21	38.69	-96.49	wood	Nymph	5	2021-06-17	168	A. americanum
Amblyomma americanum	KS	Kanza View Park	Morris	17-Jun-21	38.69	-96.49	wood	Adult	1	2021-06-17	168	A. americanum
Amblyomma americanum	KS	Kanza View Park	Morris	17-Jun-21	38.69	-96.49	wood	Adult	1	2021-06-17	168	A. americanum
Amblyomma americanum	KS	Kanza View Park	Morris	17-Jun-21	38.69	-96.49	wood	Adult	1	2021-06-17	168	A. americanum
Amblyomma americanum	KS	Kanza View Park	Morris	17-Jun-21	38.69	-96.49	wood	Nymph	8	2021-06-17	168	A. americanum
Amblyomma americanum	KS	Kanza View Park	Morris	17-Jun-21	38.69	-96.49	wood	Adult	1	2021-06-17	168	A. americanum
Amblyomma americanum	KS	Kanza View Park	Morris	17-Jun-21	38.69	-96.49	wood	Adult	1	2021-06-17	168	A. americanum
Amblyomma americanum	KS	Kanza View Park	Morris	17-Jun-21	38.69	-96.49	wood	Adult	1	2021-06-17	168	A. americanum
Amblyomma americanum	KS	Kanza View Park	Morris	17-Jun-21	38.69	-96.49	wood	Adult	1	2021-06-17	168	A. americanum
Amblyomma americanum	KS	Kanza View Park	Morris	17-Jun-21	38.69	-96.49	wood	Adult	1	2021-06-17	168	A. americanum
Amblyomma americanum	KS	Kanza View Park	Morris	17-Jun-21	38.69	-96.49	wood	Adult	1	2021-06-17	168	A. americanum
Amblyomma americanum	KS	Kanza View Park	Morris	17-Jun-21	38.69	-96.49	wood	Adult	1	2021-06-17	168	A. americanum
Amblyomma americanum	KS	Kanza View Park	Morris	17-Jun-21	38.69	-96.49	wood	Adult	1	2021-06-17	168	A. americanum
Amblyomma americanum	KS	Kanza View Park	Morris	17-Jun-21	38.69	-96.49	wood	Adult	1	2021-06-17	168	A. americanum
Amblyomma americanum	KS	Kanza View Park	Morris	17-Jun-21	38.69	-96.49	wood	Adult	1	2021-06-17	168	A. americanum
Amblyomma americanum	KS	Kanza View Park	Morris	17-Jun-21	38.69	-96.49	wood	Adult	1	2021-06-17	168	A. americanum
Amblyomma americanum	KS	Kanza View Park	Morris	17-Jun-21	38.69	-96.49	wood	Adult	1	2021-06-17	168	A. americanum
Amblyomma americanum	KS	Kanza View Park	Morris	17-Jun-21	38.69	-96.49	wood	Adult	1	2021-06-17	168	A. americanum
Amblyomma americanum	KS	Kanza View Park	Morris	17-Jun-21	38.69	-96.49	wood	Adult	1	2021-06-17	168	A. americanum
Amblyomma americanum	KS	Kanza View Park	Morris	17-Jun-21	38.69	-96.49	wood	Adult	1	2021-06-17	168	A. americanum
Amblyomma americanum	KS	Kanza View Park	Morris	17-Jun-21	38.69	-96.49	wood	Adult	1	2021-06-17	168	A. americanum
Amblyomma americanum	KS	Kanza View Park	Morris	17-Jun-21	38.69	-96.49	wood	Adult	1	2021-06-17	168	A. americanum
Amblyomma americanum	KS	Kanza View Park	Morris	17-Jun-21	38.69	-96.49	wood	Adult	1	2021-06-17	168	A. americanum
Amblyomma americanum	KS	Kanza View Park	Morris	17-Jun-21	38.69	-96.49	wood	Adult	1	2021-06-17	168	A. americanum
Amblyomma americanum	KS	Kanza View Park	Morris	17-Jun-21	38.69	-96.49	wood	Nymph	8	2021-06-17	168	A. americanum
Amblyomma americanum	KS	Kanza View Park	Morris	17-Jun-21	38.69	-96.49	wood	Adult	1	2021-06-17	168	A. americanum
Amblyomma americanum	KS	Kanza View Park	Morris	17-Jun-21	38.69	-96.49	wood	Nymph	1	2021-06-17	168	A. americanum
Amblyomma americanum	KS	Kanza View Park	Morris	17-Jun-21	38.69	-96.49	wood	Nymph	5	2021-06-17	168	A. americanum
Amblyomma americanum	KS	Kanza View Park	Morris	17-Jun-21	38.69	-96.49	pasture	Nymph	15	2021-06-17	168	A. americanum
Amblyomma americanum	KS	Deer Creek Wildlife Area	Douglas	05-Jul-21	38.97	-95.45	wood	Adult	1	2021-07-05	186	A. americanum
Amblyomma americanum	KS	Deer Creek Wildlife Area	Douglas	05-Jul-21	38.97	-95.45	wood	Adult	1	2021-07-05	186	A. americanum
Dermacentor variabilis	KS	Deer Creek Wildlife Area	Douglas	18-Jul-21	38.97	-95.45	wood	Adult	1	2021-07-18	199	D. variabilis
Dermacentor variabilis	KS	Deer Creek Wildlife Area	Douglas	18-Jul-21	38.97	-95.45	wood	Adult	1	2021-07-18	199	D. variabilis
Dermacentor variabilis	KS	Deer Creek Wildlife Area	Douglas	18-Jul-21	38.97	-95.45	wood	Adult	1	2021-07-18	199	D. variabilis
Dermacentor variabilis	KS	Deer Creek Wildlife Area	Douglas	18-Jul-21	38.97	-95.45	wood	Adult	1	2021-07-18	199	D. variabilis
Dermacentor variabilis	KS	Deer Creek Wildlife Area	Douglas	18-Jul-21	38.97	-95.45	wood	Adult	1	2021-07-18	199	D. variabilis
Amblyomma americanum	KS	Deer Creek Wildlife Area	Douglas	18-Jul-21	38.97	-95.45	wood	Adult	1	2021-07-18	199	A. americanum
Amblyomma americanum	KS	Deer Creek Wildlife Area	Douglas	18-Jul-21	38.97	-95.45	wood	Adult	1	2021-07-18	199	A. americanum
Amblyomma americanum	KS	Kanza View Park	Morris	08-Aug-21	38.69	-96.49	wood	Nymph	1	2021-08-08	220	A. americanum
Amblyomma americanum	KS	Kanza View Park	Morris	08-Aug-21	38.69	-96.49	wood	Nymph	1	2021-08-08	220	A. americanum
Amblyomma americanum	KS	Deer Creek Wildlife Area	Douglas	05-Jul-21	38.97	-95.45	wood	Adult	1	2021-07-05	186	A. americanum
Amblyomma americanum	KS	Kanza View Park	Morris	08-Aug-21	38.69	-96.49	wood	Nymph	1	2021-08-08	220	A. americanum
Amblyomma americanum	KS	Kanza View Park	Morris	08-Aug-21	38.69	-96.49	wood	Nymph	1	2021-08-08	220	A. americanum
Amblyomma americanum	KS	Kanza View Park	Morris	08-Aug-21	38.69	-96.49	wood	Nymph	1	2021-08-08	220	A. americanum
Dermacentor variabilis	KS	Webster State Park	Rooks	10-Aug-21	39.38	-99.55	centroid	Adult	1	2021-08-10	222	D. variabilis
Amblyomma americanum	KS	Webster State Park	Rooks	10-Aug-21	39.38	-99.55	wood	Nymph	1	2021-08-10	222	A. americanum
Dermacentor variabilis	KS	Webster State Park	Rooks	10-Aug-21	39.38	-99.55	pasture	Adult	1	2021-08-10	222	D. variabilis
Amblyomma americanum	KS	Rutlader Wildlife Area	Miami	12-Aug-21	38.51	-94.68	wood	Nymph	1	2021-08-12	224	A. americanum
Amblyomma americanum	KS	Rutlader Wildlife Area	Miami	12-Aug-21	38.51	-94.68	wood	Nymph	1	2021-08-12	224	A. americanum
Amblyomma americanum	KS	Rutlader Wildlife Area	Miami	12-Aug-21	38.51	-94.68	wood	Nymph	1	2021-08-12	224	A. americanum
Amblyomma americanum	KS	Rutlader Wildlife Area	Miami	12-Aug-21	38.51	-94.68	wood	Nymph	1	2021-08-12	224	A. americanum
Amblyomma americanum	KS	Deer Creek Wildlife Area	Douglas	05-Jul-21	38.97	-95.45	pasture	Adult	1	2021-07-05	186	A. americanum
Amblyomma americanum	KS	Rutlader Wildlife Area	Miami	12-Aug-21	38.51	-94.68	wood	Nymph	1	2021-08-12	224	A. americanum
Amblyomma americanum	KS	Rutlader Wildlife Area	Miami	12-Aug-21	38.51	-94.68	wood	Nymph	1	2021-08-12	224	A. americanum
Amblyomma americanum	KS	Deer Creek Wildlife Area	Douglas	10-Sep-21	38.97	-95.45	wood	Nymph	1	2021-09-10	253	A. americanum
Amblyomma americanum	KS	Deer Creek Wildlife Area	Douglas	10-Sep-21	38.97	-95.45	wood	Nymph	1	2021-09-10	253	A. americanum
Amblyomma americanum	KS	Deer Creek Wildlife Area	Douglas	10-Sep-21	38.97	-95.45	wood	Nymph	1	2021-09-10	253	A. americanum
Amblyomma americanum	KS	Deer Creek Wildlife Area	Douglas	10-Sep-21	38.97	-95.45	wood	Nymph	1	2021-09-10	253	A. americanum
Amblyomma americanum	KS	Deer Creek Wildlife Area	Douglas	10-Sep-21	38.97	-95.45	wood	Nymph	1	2021-09-10	253	A. americanum
Dermacentor variabilis	KS	Deer Creek Wildlife Area	Douglas	05-Jul-21	38.97	-95.45	wood	Adult	1	2021-07-05	186	D. variabilis
Amblyomma americanum	KS	Deer Creek Wildlife Area	Douglas	05-Jul-21	38.97	-95.45	wood	Adult	1	2021-07-05	186	A. americanum
Amblyomma americanum	KS	Deer Creek Wildlife Area	Douglas	05-Jul-21	38.97	-95.45	wood	Nymph	1	2021-07-05	186	A. americanum
Amblyomma americanum	KS	Deer Creek Wildlife Area	Douglas	05-Jul-21	38.97	-95.45	wood	Adult	1	2021-07-05	186	A. americanum
Amblyomma americanum	KS	Deer Creek Wildlife Area	Douglas	05-Jul-21	38.97	-95.45	wood	Adult	1	2021-07-05	186	A. americanum
Dermacentor variabilis	KS	Deer Creek Wildlife Area	Douglas	05-Jul-21	38.97	-95.45	wood	Adult	1	2021-07-05	186	D. variabilis
Amblyomma americanum	KS	Cheney Wildlife Area	Reno	09-Aug-21	37.81	-97.86	centroid	Larvae	10	2021-08-09	221	A. americanum
Amblyomma americanum	KS	Deer Creek Wildlife Area	Douglas	04-Aug-21	38.97	-95.45	centroid	Larvae	22	2021-08-04	216	A. americanum
Amblyomma americanum	KS	Deer Creek Wildlife Area	Douglas	04-Aug-21	38.97	-95.45	centroid	Nymph	1	2021-08-04	216	A. americanum
Amblyomma americanum	KS	Deer Creek Wildlife Area	Douglas	10-Sep-21	38.97	-95.45	wood	Nymph	15	2021-09-10	253	A. americanum
Amblyomma americanum	KS	Kanza View Park	Morris	08-Aug-21	38.69	-96.49	centroid	Larvae	18	2021-08-08	220	A. americanum
Amblyomma americanum	KS	Rutlader Wildlife Area	Miami	12-Aug-21	38.51	-94.68	wood	Nymph	9	2021-08-12	224	A. americanum
Amblyomma americanum	KS	Webster State Park	Rooks	10-Aug-21	39.38	-99.55	centroid	Larvae	9	2021-08-10	222	A. americanum
Not defined	Oklahoma	Lake Arcadia	Oklahoma	05-Nov-20	35.65	-97.39	centroid	NA	0	2020-11-05	310	Not defined
Not defined	Oklahoma	Lake Arcadia	Oklahoma	20-Nov-20	35.65	-97.39	centroid	NA	0	2020-11-20	325	Not defined
Not defined	Oklahoma	Lake Arcadia	Oklahoma	11-Dec-21	35.65	-97.39	centroid	NA	0	2021-12-11	345	Not defined
Not defined	Oklahoma	Lake Arcadia	Oklahoma	05-Nov-21	35.65	-97.39	centroid	NA	0	2021-11-05	309	Not defined
Not defined	Oklahoma	Lake Arcadia	Oklahoma	14-Oct-21	35.65	-97.39	centroid	NA	0	2021-10-14	287	Not defined
Not defined	Oklahoma	Lake Arcadia	Oklahoma	30-Oct-21	35.65	-97.39	centroid	NA	0	2021-10-30	303	Not defined
Not defined	Oklahoma	Mount Scott	Comanche	06-Dec-20	34.73	-98.52	centroid	NA	0	2020-12-06	341	Not defined
Not defined	Oklahoma	Mount Scott	Comanche	24-Oct-20	34.73	-98.52	centroid	NA	0	2020-10-24	298	Not defined
Not defined	Oklahoma	Mount Scott	Comanche	09-Dec-21	34.73	-98.52	centroid	NA	0	2021-12-09	343	Not defined
Not defined	Oklahoma	Mount Scott	Comanche	03-Mar-22	34.73	-98.52	centroid	NA	0	2022-03-03	62	Not defined
Not defined	Oklahoma	Selman	Woods	12-Dec-21	36.68	-99.28	centroid	NA	0	2021-12-12	346	Not defined
Not defined	Oklahoma	Selman	Woods	29-Jan-21	36.68	-99.28	centroid	NA	0	2021-01-29	29	Not defined
Not defined	Oklahoma	Selman	Woods	20-Mar-21	36.68	-99.28	centroid	NA	0	2021-03-20	79	Not defined
Not defined	Oklahoma	Selman	Woods	09-Sep-21	36.68	-99.28	centroid	NA	0	2021-09-09	252	Not defined
Not defined	OK	Payne	Payne	17-Nov-21	36.11	-97.21	full_centroid	NA	0	2021-11-17	321	Not defined
Not defined	OK	Payne	Payne	17-Nov-21	36.11	-97.21	full_centroid	NA	0	2021-11-17	321	Not defined
Not defined	OK	Payne	Payne	01-Dec-21	36.11	-97.21	full_centroid	NA	0	2021-12-01	335	Not defined
Not defined	OK	Payne	Payne	01-Dec-21	36.11	-97.21	full_centroid	NA	0	2021-12-01	335	Not defined
Not defined	OK	Payne	Payne	28-Jan-22	36.11	-97.21	full_centroid	NA	0	2022-01-28	28	Not defined
Not defined	OK	Payne	Payne	28-Jan-22	36.11	-97.21	full_centroid	NA	0	2022-01-28	28	Not defined
Amblyomma americanum	OK	Payne	Payne	01-Apr-21	36.11	-97.21	wood	Adult	1	2021-04-01	91	A. americanum
Amblyomma americanum	OK	Payne	Payne	01-Apr-21	36.11	-97.21	wood	Adult	1	2021-04-01	91	A. americanum
Amblyomma americanum	OK	Payne	Payne	01-Apr-21	36.11	-97.21	wood	Nymph	3	2021-04-01	91	A. americanum
Amblyomma americanum	OK	Payne	Payne	01-Apr-21	36.11	-97.21	wood	Adult	1	2021-04-01	91	A. americanum
Amblyomma americanum	OK	Payne	Payne	01-Apr-21	36.11	-97.21	wood	Adult	1	2021-04-01	91	A. americanum
Amblyomma americanum	OK	Payne	Payne	01-Apr-21	36.11	-97.21	wood	Nymph	3	2021-04-01	91	A. americanum
Amblyomma americanum	OK	Payne	Payne	01-Apr-21	36.11	-97.21	wood	Adult	1	2021-04-01	91	A. americanum
Amblyomma americanum	OK	Payne	Payne	01-Apr-21	36.11	-97.21	wood	Adult	1	2021-04-01	91	A. americanum
Amblyomma americanum	OK	Payne	Payne	01-Apr-21	36.11	-97.21	wood	Adult	1	2021-04-01	91	A. americanum
Amblyomma americanum	OK	Payne	Payne	01-Apr-21	36.11	-97.21	wood	Adult	1	2021-04-01	91	A. americanum
Amblyomma americanum	OK	Payne	Payne	01-Apr-21	36.11	-97.21	wood	Nymph	3	2021-04-01	91	A. americanum
Amblyomma americanum	OK	Payne	Payne	01-Apr-21	36.11	-97.21	wood	Adult	1	2021-04-01	91	A. americanum
Amblyomma americanum	OK	Payne	Payne	01-Apr-21	36.11	-97.21	wood	Adult	1	2021-04-01	91	A. americanum
Amblyomma americanum	OK	Payne	Payne	01-Apr-21	36.11	-97.21	wood	Nymph	3	2021-04-01	91	A. americanum
Amblyomma americanum	OK	Payne	Payne	01-Apr-21	36.11	-97.21	wood	Nymph	1	2021-04-01	91	A. americanum
Amblyomma americanum	OK	Payne	Payne	01-Apr-21	36.11	-97.21	wood	Nymph	1	2021-04-01	91	A. americanum
Amblyomma americanum	OK	Payne	Payne	01-Apr-21	36.11	-97.21	wood	Adult	1	2021-04-01	91	A. americanum
Amblyomma americanum	OK	Payne	Payne	01-Apr-21	36.11	-97.21	wood	Adult	1	2021-04-01	91	A. americanum
Amblyomma americanum	OK	Payne	Payne	01-Apr-21	36.11	-97.21	wood	Nymph	1	2021-04-01	91	A. americanum
Amblyomma americanum	OK	Payne	Payne	01-Apr-21	36.11	-97.21	wood	Adult	1	2021-04-01	91	A. americanum
Amblyomma americanum	OK	Payne	Payne	01-Apr-21	36.11	-97.21	wood	Adult	1	2021-04-01	91	A. americanum
Amblyomma americanum	OK	Payne	Payne	01-Apr-21	36.11	-97.21	wood	Nymph	1	2021-04-01	91	A. americanum
Amblyomma americanum	OK	Payne	Payne	01-Apr-21	36.11	-97.21	pasture	Adult	1	2021-04-01	91	A. americanum
Amblyomma americanum	OK	Payne	Payne	01-Apr-21	36.11	-97.21	pasture	Adult	1	2021-04-01	91	A. americanum
Amblyomma americanum	OK	Payne	Payne	01-Apr-21	36.11	-97.21	pasture	Adult	1	2021-04-01	91	A. americanum
Amblyomma americanum	OK	Payne	Payne	01-Apr-21	36.11	-97.21	pasture	Nymph	15	2021-04-01	91	A. americanum
Amblyomma americanum	OK	Payne	Payne	01-Apr-21	36.11	-97.21	pasture	Adult	1	2021-04-01	91	A. americanum
Amblyomma americanum	OK	Payne	Payne	01-Apr-21	36.11	-97.21	pasture	Adult	1	2021-04-01	91	A. americanum
Amblyomma americanum	OK	Payne	Payne	01-Apr-21	36.11	-97.21	pasture	Adult	1	2021-04-01	91	A. americanum
Amblyomma americanum	OK	Payne	Payne	01-Apr-21	36.11	-97.21	pasture	Adult	1	2021-04-01	91	A. americanum
Amblyomma americanum	OK	Payne	Payne	01-Apr-21	36.11	-97.21	pasture	Adult	1	2021-04-01	91	A. americanum
Amblyomma americanum	OK	Payne	Payne	01-Apr-21	36.11	-97.21	pasture	Adult	1	2021-04-01	91	A. americanum
Amblyomma americanum	OK	Payne	Payne	01-Apr-21	36.11	-97.21	pasture	Nymph	15	2021-04-01	91	A. americanum
Amblyomma americanum	OK	Payne	Payne	01-Apr-21	36.11	-97.21	pasture	Adult	1	2021-04-01	91	A. americanum
Amblyomma americanum	OK	Payne	Payne	01-Apr-21	36.11	-97.21	pasture	Adult	1	2021-04-01	91	A. americanum
Amblyomma americanum	OK	Payne	Payne	01-Apr-21	36.11	-97.21	pasture	Adult	1	2021-04-01	91	A. americanum
Amblyomma americanum	OK	Payne	Payne	01-Apr-21	36.11	-97.21	pasture	Adult	1	2021-04-01	91	A. americanum
Amblyomma americanum	OK	Payne	Payne	01-Apr-21	36.11	-97.21	pasture	Nymph	2	2021-04-01	91	A. americanum
Amblyomma americanum	OK	Payne	Payne	01-Apr-21	36.11	-97.21	pasture	Adult	1	2021-04-01	91	A. americanum
Amblyomma americanum	OK	Payne	Payne	01-Apr-21	36.11	-97.21	pasture	Adult	1	2021-04-01	91	A. americanum
Amblyomma americanum	OK	Payne	Payne	01-Apr-21	36.11	-97.21	pasture	Adult	1	2021-04-01	91	A. americanum
Amblyomma americanum	OK	Payne	Payne	01-Apr-21	36.11	-97.21	pasture	Nymph	2	2021-04-01	91	A. americanum
Amblyomma americanum	OK	Payne	Payne	01-Apr-21	36.11	-97.21	pasture	Adult	1	2021-04-01	91	A. americanum
Amblyomma americanum	OK	Payne	Payne	01-Apr-21	36.11	-97.21	pasture	Adult	1	2021-04-01	91	A. americanum
Amblyomma americanum	OK	Payne	Payne	01-Apr-21	36.11	-97.21	pasture	Adult	1	2021-04-01	91	A. americanum
Amblyomma americanum	OK	Payne	Payne	01-Apr-21	36.11	-97.21	pasture	Adult	1	2021-04-01	91	A. americanum
Amblyomma americanum	OK	Payne	Payne	01-Apr-21	36.11	-97.21	pasture	Nymph	1	2021-04-01	91	A. americanum
Amblyomma americanum	OK	Payne	Payne	01-Apr-21	36.11	-97.21	pasture	Nymph	1	2021-04-01	91	A. americanum
Amblyomma americanum	OK	Payne	Payne	01-Apr-21	36.11	-97.21	pasture	Nymph	2	2021-04-01	91	A. americanum
Amblyomma americanum	OK	Payne	Payne	01-Apr-21	36.11	-97.21	pasture	Nymph	2	2021-04-01	91	A. americanum
Amblyomma americanum	OK	Payne	Payne	01-Apr-21	36.11	-97.21	pasture	Adult	1	2021-04-01	91	A. americanum
Amblyomma americanum	OK	Payne	Payne	01-Apr-21	36.11	-97.21	pasture	Adult	1	2021-04-01	91	A. americanum
Amblyomma americanum	OK	Payne	Payne	01-Apr-21	36.11	-97.21	pasture	Nymph	8	2021-04-01	91	A. americanum
Amblyomma americanum	OK	Payne	Payne	01-Apr-21	36.11	-97.21	pasture	Adult	1	2021-04-01	91	A. americanum
Amblyomma americanum	OK	Payne	Payne	01-Apr-21	36.11	-97.21	pasture	Adult	1	2021-04-01	91	A. americanum
Amblyomma americanum	OK	Payne	Payne	01-Apr-21	36.11	-97.21	pasture	Nymph	8	2021-04-01	91	A. americanum
Amblyomma americanum	OK	Payne	Payne	01-Apr-21	36.11	-97.21	pasture	Adult	1	2021-04-01	91	A. americanum
Amblyomma americanum	OK	Payne	Payne	01-Apr-21	36.11	-97.21	pasture	Adult	1	2021-04-01	91	A. americanum
Amblyomma americanum	OK	Payne	Payne	01-Apr-21	36.11	-97.21	pasture	Adult	1	2021-04-01	91	A. americanum
Amblyomma americanum	OK	Payne	Payne	01-Apr-21	36.11	-97.21	pasture	Adult	1	2021-04-01	91	A. americanum
Amblyomma americanum	OK	Payne	Payne	01-Apr-21	36.11	-97.21	pasture	Nymph	3	2021-04-01	91	A. americanum
Amblyomma americanum	OK	Payne	Payne	01-Apr-21	36.11	-97.21	pasture	Adult	1	2021-04-01	91	A. americanum
Amblyomma americanum	OK	Payne	Payne	01-Apr-21	36.11	-97.21	pasture	Adult	1	2021-04-01	91	A. americanum
Amblyomma americanum	OK	Payne	Payne	01-Apr-21	36.11	-97.21	pasture	Adult	1	2021-04-01	91	A. americanum
Amblyomma americanum	OK	Payne	Payne	01-Apr-21	36.11	-97.21	pasture	Adult	1	2021-04-01	91	A. americanum
Amblyomma americanum	OK	Payne	Payne	01-Apr-21	36.11	-97.21	pasture	Adult	1	2021-04-01	91	A. americanum
Amblyomma americanum	OK	Payne	Payne	01-Apr-21	36.11	-97.21	pasture	Adult	1	2021-04-01	91	A. americanum
Amblyomma americanum	OK	Payne	Payne	01-Apr-21	36.11	-97.21	pasture	Adult	1	2021-04-01	91	A. americanum
Amblyomma americanum	OK	Payne	Payne	01-Apr-21	36.11	-97.21	pasture	Adult	1	2021-04-01	91	A. americanum
Amblyomma americanum	OK	Payne	Payne	01-Apr-21	36.11	-97.21	pasture	Adult	1	2021-04-01	91	A. americanum
Amblyomma americanum	OK	Payne	Payne	01-Apr-21	36.11	-97.21	pasture	Nymph	3	2021-04-01	91	A. americanum
Amblyomma americanum	OK	Payne	Payne	01-Apr-21	36.11	-97.21	pasture	Adult	1	2021-04-01	91	A. americanum
Amblyomma americanum	OK	Payne	Payne	01-Apr-21	36.11	-97.21	pasture	Adult	1	2021-04-01	91	A. americanum
Amblyomma americanum	OK	Payne	Payne	01-Apr-21	36.11	-97.21	pasture	Adult	1	2021-04-01	91	A. americanum
Amblyomma americanum	OK	Payne	Payne	01-Apr-21	36.11	-97.21	pasture	Adult	1	2021-04-01	91	A. americanum
Amblyomma americanum	OK	Payne	Payne	01-Apr-21	36.11	-97.21	pasture	Adult	1	2021-04-01	91	A. americanum
Amblyomma americanum	OK	Payne	Payne	01-Apr-21	36.11	-97.21	pasture	Adult	1	2021-04-01	91	A. americanum
Amblyomma americanum	OK	Payne	Payne	01-Apr-21	36.11	-97.21	pasture	Adult	1	2021-04-01	91	A. americanum
Amblyomma americanum	OK	Payne	Payne	01-Apr-21	36.11	-97.21	pasture	Adult	1	2021-04-01	91	A. americanum
Amblyomma americanum	OK	Payne	Payne	01-Apr-21	36.11	-97.21	pasture	Adult	1	2021-04-01	91	A. americanum
Amblyomma americanum	OK	Payne	Payne	01-Apr-21	36.11	-97.21	pasture	Adult	1	2021-04-01	91	A. americanum
Amblyomma americanum	OK	Payne	Payne	01-Apr-21	36.11	-97.21	pasture	Adult	1	2021-04-01	91	A. americanum
Amblyomma americanum	OK	Payne	Payne	01-Apr-21	36.11	-97.21	pasture	Adult	1	2021-04-01	91	A. americanum
Amblyomma americanum	OK	Payne	Payne	01-Apr-21	36.11	-97.21	pasture	Adult	1	2021-04-01	91	A. americanum
Amblyomma americanum	OK	Payne	Payne	01-Apr-21	36.11	-97.21	pasture	Nymph	44	2021-04-01	91	A. americanum
Amblyomma americanum	OK	Payne	Payne	01-Apr-21	36.11	-97.21	pasture	Adult	1	2021-04-01	91	A. americanum
Amblyomma americanum	OK	Payne	Payne	01-Apr-21	36.11	-97.21	pasture	Adult	1	2021-04-01	91	A. americanum
Amblyomma americanum	OK	Payne	Payne	01-Apr-21	36.11	-97.21	pasture	Adult	1	2021-04-01	91	A. americanum
Amblyomma americanum	OK	Payne	Payne	01-Apr-21	36.11	-97.21	pasture	Adult	1	2021-04-01	91	A. americanum
Amblyomma americanum	OK	Payne	Payne	01-Apr-21	36.11	-97.21	pasture	Adult	1	2021-04-01	91	A. americanum
Amblyomma americanum	OK	Payne	Payne	01-Apr-21	36.11	-97.21	pasture	Adult	1	2021-04-01	91	A. americanum
Amblyomma americanum	OK	Payne	Payne	01-Apr-21	36.11	-97.21	pasture	Adult	1	2021-04-01	91	A. americanum
Amblyomma americanum	OK	Payne	Payne	01-Apr-21	36.11	-97.21	pasture	Adult	1	2021-04-01	91	A. americanum
Amblyomma americanum	OK	Payne	Payne	01-Apr-21	36.11	-97.21	pasture	Adult	1	2021-04-01	91	A. americanum
Amblyomma americanum	OK	Payne	Payne	01-Apr-21	36.11	-97.21	pasture	Adult	1	2021-04-01	91	A. americanum
Amblyomma americanum	OK	Payne	Payne	01-Apr-21	36.11	-97.21	pasture	Adult	1	2021-04-01	91	A. americanum
Amblyomma americanum	OK	Payne	Payne	01-Apr-21	36.11	-97.21	pasture	Adult	1	2021-04-01	91	A. americanum
Amblyomma americanum	OK	Payne	Payne	01-Apr-21	36.11	-97.21	pasture	Adult	1	2021-04-01	91	A. americanum
Amblyomma americanum	OK	Payne	Payne	01-Apr-21	36.11	-97.21	pasture	Adult	1	2021-04-01	91	A. americanum
Amblyomma americanum	OK	Payne	Payne	01-Apr-21	36.11	-97.21	pasture	Nymph	44	2021-04-01	91	A. americanum
Amblyomma americanum	OK	Payne	Payne	01-Apr-21	36.11	-97.21	pasture	Adult	1	2021-04-01	91	A. americanum
Amblyomma americanum	OK	Payne	Payne	01-Apr-21	36.11	-97.21	pasture	Adult	1	2021-04-01	91	A. americanum
Amblyomma americanum	OK	Payne	Payne	01-Apr-21	36.11	-97.21	pasture	Adult	1	2021-04-01	91	A. americanum
Amblyomma americanum	OK	Payne	Payne	01-Apr-21	36.11	-97.21	pasture	Adult	1	2021-04-01	91	A. americanum
Amblyomma americanum	OK	Payne	Payne	01-Apr-21	36.11	-97.21	pasture	Adult	1	2021-04-01	91	A. americanum
Amblyomma americanum	OK	Payne	Payne	01-Apr-21	36.11	-97.21	pasture	Adult	1	2021-04-01	91	A. americanum
Amblyomma americanum	OK	Payne	Payne	03-Mar-22	36.11	-97.21	wood	Adult	1	2022-03-03	62	A. americanum
Amblyomma americanum	OK	Payne	Payne	03-Mar-22	36.11	-97.21	wood	Adult	1	2022-03-03	62	A. americanum
Amblyomma americanum	OK	Payne	Payne	03-Mar-22	36.11	-97.21	wood	Adult	1	2022-03-03	62	A. americanum
Amblyomma americanum	OK	Payne	Payne	03-Mar-22	36.11	-97.21	wood	Adult	1	2022-03-03	62	A. americanum
Amblyomma americanum	OK	Payne	Payne	03-Mar-22	36.11	-97.21	wood	Adult	1	2022-03-03	62	A. americanum
Amblyomma americanum	OK	Payne	Payne	03-Mar-22	36.11	-97.21	wood	Adult	1	2022-03-03	62	A. americanum
Amblyomma americanum	OK	Payne	Payne	03-Mar-22	36.11	-97.21	wood	Adult	1	2022-03-03	62	A. americanum
Amblyomma americanum	OK	Payne	Payne	03-Mar-22	36.11	-97.21	wood	Adult	1	2022-03-03	62	A. americanum
Amblyomma americanum	OK	Payne	Payne	03-Mar-22	36.11	-97.21	pasture	Adult	1	2022-03-03	62	A. americanum
Amblyomma americanum	OK	Payne	Payne	03-Mar-22	36.11	-97.21	pasture	Adult	1	2022-03-03	62	A. americanum
Amblyomma americanum	OK	Payne	Payne	03-Mar-22	36.11	-97.21	pasture	Adult	1	2022-03-03	62	A. americanum
Amblyomma americanum	OK	Payne	Payne	03-Mar-22	36.11	-97.21	pasture	Adult	1	2022-03-03	62	A. americanum
Amblyomma americanum	OK	Payne	Payne	03-Mar-22	36.11	-97.21	pasture	Adult	1	2022-03-03	62	A. americanum
Amblyomma americanum	OK	Payne	Payne	03-Mar-22	36.11	-97.21	pasture	Adult	1	2022-03-03	62	A. americanum
Amblyomma americanum	OK	Payne	Payne	03-Mar-22	36.11	-97.21	pasture	Adult	11	2022-03-03	62	A. americanum
Amblyomma americanum	OK	Payne	Payne	03-Mar-22	36.11	-97.21	pasture	Nymph	3	2022-03-03	62	A. americanum
Amblyomma americanum	OK	Payne	Payne	03-Mar-22	36.11	-97.21	pasture	Adult	1	2022-03-03	62	A. americanum
Amblyomma americanum	OK	Payne	Payne	03-Mar-22	36.11	-97.21	pasture	Adult	1	2022-03-03	62	A. americanum
Amblyomma americanum	OK	Payne	Payne	03-Mar-22	36.11	-97.21	pasture	Adult	1	2022-03-03	62	A. americanum
Amblyomma americanum	OK	Payne	Payne	03-Mar-22	36.11	-97.21	pasture	Adult	1	2022-03-03	62	A. americanum
Amblyomma americanum	OK	Payne	Payne	03-Mar-22	36.11	-97.21	pasture	Adult	1	2022-03-03	62	A. americanum
Amblyomma americanum	OK	Payne	Payne	03-Mar-22	36.11	-97.21	pasture	Adult	1	2022-03-03	62	A. americanum
Amblyomma americanum	OK	Payne	Payne	03-Mar-22	36.11	-97.21	pasture	Adult	11	2022-03-03	62	A. americanum
Amblyomma americanum	OK	Payne	Payne	03-Mar-22	36.11	-97.21	pasture	Nymph	3	2022-03-03	62	A. americanum
Amblyomma americanum	OK	Payne	Payne	03-Mar-22	36.11	-97.21	pasture	Adult	1	2022-03-03	62	A. americanum
Amblyomma americanum	OK	Payne	Payne	03-Mar-22	36.11	-97.21	pasture	Adult	1	2022-03-03	62	A. americanum
Amblyomma americanum	OK	Payne	Payne	03-Mar-22	36.11	-97.21	pasture	Adult	1	2022-03-03	62	A. americanum
Amblyomma americanum	OK	Payne	Payne	03-Mar-22	36.11	-97.21	pasture	Adult	1	2022-03-03	62	A. americanum
Amblyomma americanum	OK	Payne	Payne	03-Mar-22	36.11	-97.21	pasture	Adult	1	2022-03-03	62	A. americanum
Amblyomma americanum	OK	Payne	Payne	03-Mar-22	36.11	-97.21	pasture	Adult	1	2022-03-03	62	A. americanum
Amblyomma americanum	OK	Payne	Payne	03-Mar-22	36.11	-97.21	pasture	Adult	1	2022-03-03	62	A. americanum
Amblyomma americanum	OK	Payne	Payne	03-Mar-22	36.11	-97.21	pasture	Adult	1	2022-03-03	62	A. americanum
Amblyomma americanum	OK	Payne	Payne	03-Mar-22	36.11	-97.21	pasture	Adult	1	2022-03-03	62	A. americanum
Amblyomma americanum	OK	Payne	Payne	03-Mar-22	36.11	-97.21	pasture	Adult	1	2022-03-03	62	A. americanum
Amblyomma americanum	OK	Payne	Payne	03-Mar-22	36.11	-97.21	pasture	Adult	1	2022-03-03	62	A. americanum
Amblyomma americanum	OK	Payne	Payne	03-Mar-22	36.11	-97.21	pasture	Adult	1	2022-03-03	62	A. americanum
Amblyomma americanum	OK	Payne	Payne	03-Mar-22	36.11	-97.21	pasture	Adult	1	2022-03-03	62	A. americanum
Amblyomma americanum	OK	Payne	Payne	03-Mar-22	36.11	-97.21	pasture	Adult	2	2022-03-03	62	A. americanum
Amblyomma americanum	OK	Payne	Payne	03-Mar-22	36.11	-97.21	pasture	Adult	1	2022-03-03	62	A. americanum
Amblyomma americanum	OK	Payne	Payne	03-Mar-22	36.11	-97.21	pasture	Adult	2	2022-03-03	62	A. americanum
Amblyomma americanum	OK	Payne	Payne	03-Mar-22	36.11	-97.21	pasture	Adult	1	2022-03-03	62	A. americanum
Amblyomma americanum	OK	Payne	Payne	03-Mar-22	36.11	-97.21	pasture	Adult	1	2022-03-03	62	A. americanum
Amblyomma americanum	OK	Payne	Payne	03-Mar-22	36.11	-97.21	pasture	Nymph	1	2022-03-03	62	A. americanum
Amblyomma americanum	OK	Payne	Payne	03-Mar-22	36.11	-97.21	pasture	Adult	2	2022-03-03	62	A. americanum
Amblyomma americanum	OK	Payne	Payne	03-Mar-22	36.11	-97.21	pasture	Adult	4	2022-03-03	62	A. americanum
Amblyomma americanum	OK	Payne	Payne	03-Mar-22	36.11	-97.21	pasture	Nymph	1	2022-03-03	62	A. americanum
Amblyomma americanum	OK	Payne	Payne	03-Mar-22	36.11	-97.21	pasture	Adult	2	2022-03-03	62	A. americanum
Amblyomma americanum	OK	Payne	Payne	03-Mar-22	36.11	-97.21	pasture	Adult	4	2022-03-03	62	A. americanum
Amblyomma americanum	OK	Payne	Payne	03-May-21	36.11	-97.21	wood	Nymph	1	2021-05-03	123	A. americanum
Amblyomma americanum	OK	Payne	Payne	03-May-21	36.11	-97.21	wood	Nymph	1	2021-05-03	123	A. americanum
Amblyomma americanum	OK	Payne	Payne	03-May-21	36.11	-97.21	pasture	Nymph	1	2021-05-03	123	A. americanum
Amblyomma americanum	OK	Payne	Payne	03-May-21	36.11	-97.21	pasture	Nymph	1	2021-05-03	123	A. americanum
Amblyomma americanum	OK	Payne	Payne	03-May-21	36.11	-97.21	pasture	Nymph	1	2021-05-03	123	A. americanum
Amblyomma americanum	OK	Payne	Payne	03-May-21	36.11	-97.21	pasture	Nymph	1	2021-05-03	123	A. americanum
Amblyomma americanum	OK	Payne	Payne	03-May-21	36.11	-97.21	pasture	Adult	1	2021-05-03	123	A. americanum
Amblyomma americanum	OK	Payne	Payne	03-May-21	36.11	-97.21	pasture	Adult	1	2021-05-03	123	A. americanum
Amblyomma americanum	OK	Payne	Payne	03-May-21	36.11	-97.21	pasture	Nymph	1	2021-05-03	123	A. americanum
Amblyomma americanum	OK	Payne	Payne	03-May-21	36.11	-97.21	pasture	Nymph	1	2021-05-03	123	A. americanum
Amblyomma americanum	OK	Payne	Payne	03-May-21	36.11	-97.21	pasture	Adult	1	2021-05-03	123	A. americanum
Amblyomma americanum	OK	Payne	Payne	03-May-21	36.11	-97.21	pasture	Adult	1	2021-05-03	123	A. americanum
Amblyomma americanum	OK	Payne	Payne	03-May-21	36.11	-97.21	wood	Adult	1	2021-05-03	123	A. americanum
Amblyomma americanum	OK	Payne	Payne	03-May-21	36.11	-97.21	wood	Nymph	1	2021-05-03	123	A. americanum
Amblyomma americanum	OK	Payne	Payne	03-May-21	36.11	-97.21	wood	Adult	1	2021-05-03	123	A. americanum
Amblyomma americanum	OK	Payne	Payne	03-May-21	36.11	-97.21	wood	Nymph	1	2021-05-03	123	A. americanum
Amblyomma americanum	OK	Payne	Payne	03-May-21	36.11	-97.21	wood	Adult	1	2021-05-03	123	A. americanum
Amblyomma americanum	OK	Payne	Payne	03-May-21	36.11	-97.21	wood	Adult	1	2021-05-03	123	A. americanum
Amblyomma americanum	OK	Payne	Payne	03-May-21	36.11	-97.21	wood	Nymph	1	2021-05-03	123	A. americanum
Amblyomma americanum	OK	Payne	Payne	03-May-21	36.11	-97.21	wood	Adult	1	2021-05-03	123	A. americanum
Amblyomma americanum	OK	Payne	Payne	03-May-21	36.11	-97.21	wood	Adult	1	2021-05-03	123	A. americanum
Amblyomma americanum	OK	Payne	Payne	03-May-21	36.11	-97.21	wood	Nymph	1	2021-05-03	123	A. americanum
Amblyomma americanum	OK	Payne	Payne	03-May-21	36.11	-97.21	wood	Adult	1	2021-05-03	123	A. americanum
Amblyomma americanum	OK	Payne	Payne	03-May-21	36.11	-97.21	wood	Adult	1	2021-05-03	123	A. americanum
Amblyomma americanum	OK	Payne	Payne	03-May-21	36.11	-97.21	wood	Adult	1	2021-05-03	123	A. americanum
Amblyomma americanum	OK	Payne	Payne	03-May-21	36.11	-97.21	wood	Adult	1	2021-05-03	123	A. americanum
Amblyomma americanum	OK	Payne	Payne	03-May-21	36.11	-97.21	wood	Nymph	1	2021-05-03	123	A. americanum
Amblyomma americanum	OK	Payne	Payne	03-May-21	36.11	-97.21	wood	Nymph	1	2021-05-03	123	A. americanum
Amblyomma americanum	OK	Payne	Payne	03-May-21	36.11	-97.21	pasture	Adult	1	2021-05-03	123	A. americanum
Amblyomma americanum	OK	Payne	Payne	03-May-21	36.11	-97.21	pasture	Adult	1	2021-05-03	123	A. americanum
Amblyomma americanum	OK	Payne	Payne	03-May-21	36.11	-97.21	pasture	Adult	1	2021-05-03	123	A. americanum
Amblyomma americanum	OK	Payne	Payne	03-May-21	36.11	-97.21	pasture	Adult	1	2021-05-03	123	A. americanum
Amblyomma americanum	OK	Payne	Payne	03-May-21	36.11	-97.21	pasture	Adult	1	2021-05-03	123	A. americanum
Amblyomma americanum	OK	Payne	Payne	03-May-21	36.11	-97.21	pasture	Nymph	7	2021-05-03	123	A. americanum
Amblyomma americanum	OK	Payne	Payne	03-May-21	36.11	-97.21	pasture	Adult	1	2021-05-03	123	A. americanum
Amblyomma americanum	OK	Payne	Payne	03-May-21	36.11	-97.21	pasture	Adult	1	2021-05-03	123	A. americanum
Amblyomma americanum	OK	Payne	Payne	03-May-21	36.11	-97.21	pasture	Adult	1	2021-05-03	123	A. americanum
Amblyomma americanum	OK	Payne	Payne	03-May-21	36.11	-97.21	pasture	Adult	1	2021-05-03	123	A. americanum
Amblyomma americanum	OK	Payne	Payne	03-May-21	36.11	-97.21	pasture	Adult	1	2021-05-03	123	A. americanum
Amblyomma americanum	OK	Payne	Payne	03-May-21	36.11	-97.21	pasture	Nymph	7	2021-05-03	123	A. americanum
Amblyomma americanum	OK	Payne	Payne	03-May-21	36.11	-97.21	pasture	Adult	1	2021-05-03	123	A. americanum
Amblyomma americanum	OK	Payne	Payne	03-May-21	36.11	-97.21	pasture	Nymph	3	2021-05-03	123	A. americanum
Amblyomma americanum	OK	Payne	Payne	03-May-21	36.11	-97.21	pasture	Adult	1	2021-05-03	123	A. americanum
Amblyomma americanum	OK	Payne	Payne	03-May-21	36.11	-97.21	pasture	Nymph	3	2021-05-03	123	A. americanum
Amblyomma americanum	OK	Payne	Payne	03-May-21	36.11	-97.21	pasture	Adult	1	2021-05-03	123	A. americanum
Amblyomma americanum	OK	Payne	Payne	03-May-21	36.11	-97.21	pasture	Adult	1	2021-05-03	123	A. americanum
Amblyomma americanum	OK	Payne	Payne	03-May-21	36.11	-97.21	pasture	Adult	1	2021-05-03	123	A. americanum
Amblyomma americanum	OK	Payne	Payne	03-May-21	36.11	-97.21	pasture	Adult	1	2021-05-03	123	A. americanum
Amblyomma americanum	OK	Payne	Payne	03-May-21	36.11	-97.21	pasture	Adult	1	2021-05-03	123	A. americanum
Amblyomma americanum	OK	Payne	Payne	03-May-21	36.11	-97.21	pasture	Adult	1	2021-05-03	123	A. americanum
Amblyomma americanum	OK	Payne	Payne	03-May-21	36.11	-97.21	pasture	Adult	1	2021-05-03	123	A. americanum
Amblyomma americanum	OK	Payne	Payne	03-May-21	36.11	-97.21	pasture	Nymph	1	2021-05-03	123	A. americanum
Amblyomma americanum	OK	Payne	Payne	03-May-21	36.11	-97.21	pasture	Adult	1	2021-05-03	123	A. americanum
Amblyomma americanum	OK	Payne	Payne	03-May-21	36.11	-97.21	pasture	Nymph	1	2021-05-03	123	A. americanum
Amblyomma americanum	OK	Payne	Payne	03-May-21	36.11	-97.21	pasture	Adult	1	2021-05-03	123	A. americanum
Amblyomma americanum	OK	Payne	Payne	03-May-21	36.11	-97.21	pasture	Adult	1	2021-05-03	123	A. americanum
Amblyomma americanum	OK	Payne	Payne	03-May-21	36.11	-97.21	pasture	Adult	1	2021-05-03	123	A. americanum
Amblyomma americanum	OK	Payne	Payne	03-May-21	36.11	-97.21	pasture	Nymph	3	2021-05-03	123	A. americanum
Amblyomma americanum	OK	Payne	Payne	03-May-21	36.11	-97.21	pasture	Adult	1	2021-05-03	123	A. americanum
Amblyomma americanum	OK	Payne	Payne	03-May-21	36.11	-97.21	pasture	Adult	1	2021-05-03	123	A. americanum
Amblyomma americanum	OK	Payne	Payne	03-May-21	36.11	-97.21	pasture	Adult	1	2021-05-03	123	A. americanum
Amblyomma americanum	OK	Payne	Payne	03-May-21	36.11	-97.21	pasture	Nymph	3	2021-05-03	123	A. americanum
Amblyomma americanum	OK	Payne	Payne	03-May-21	36.11	-97.21	pasture	Adult	1	2021-05-03	123	A. americanum
Amblyomma americanum	OK	Payne	Payne	03-May-21	36.11	-97.21	pasture	Adult	1	2021-05-03	123	A. americanum
Amblyomma americanum	OK	Payne	Payne	03-May-21	36.11	-97.21	pasture	Adult	1	2021-05-03	123	A. americanum
Amblyomma americanum	OK	Payne	Payne	03-May-21	36.11	-97.21	pasture	Adult	1	2021-05-03	123	A. americanum
Amblyomma americanum	OK	Payne	Payne	03-May-21	36.11	-97.21	pasture	Nymph	3	2021-05-03	123	A. americanum
Amblyomma americanum	OK	Payne	Payne	03-May-21	36.11	-97.21	pasture	Adult	1	2021-05-03	123	A. americanum
Amblyomma americanum	OK	Payne	Payne	03-May-21	36.11	-97.21	pasture	Adult	1	2021-05-03	123	A. americanum
Amblyomma americanum	OK	Payne	Payne	03-May-21	36.11	-97.21	pasture	Adult	1	2021-05-03	123	A. americanum
Amblyomma americanum	OK	Payne	Payne	03-May-21	36.11	-97.21	pasture	Adult	1	2021-05-03	123	A. americanum
Amblyomma americanum	OK	Payne	Payne	03-May-21	36.11	-97.21	pasture	Nymph	3	2021-05-03	123	A. americanum
Amblyomma americanum	OK	Payne	Payne	03-May-21	36.11	-97.21	pasture	Adult	1	2021-05-03	123	A. americanum
Amblyomma americanum	OK	Payne	Payne	03-May-21	36.11	-97.21	pasture	Adult	1	2021-05-03	123	A. americanum
Amblyomma americanum	OK	Payne	Payne	03-May-21	36.11	-97.21	pasture	Nymph	1	2021-05-03	123	A. americanum
Amblyomma americanum	OK	Payne	Payne	03-May-21	36.11	-97.21	pasture	Adult	1	2021-05-03	123	A. americanum
Amblyomma americanum	OK	Payne	Payne	03-May-21	36.11	-97.21	pasture	Adult	1	2021-05-03	123	A. americanum
Amblyomma americanum	OK	Payne	Payne	03-May-21	36.11	-97.21	pasture	Nymph	1	2021-05-03	123	A. americanum
Amblyomma americanum	OK	Payne	Payne	03-May-21	36.11	-97.21	pasture	Adult	1	2021-05-03	123	A. americanum
Amblyomma americanum	OK	Payne	Payne	03-May-21	36.11	-97.21	pasture	Adult	1	2021-05-03	123	A. americanum
Amblyomma americanum	OK	Payne	Payne	03-May-21	36.11	-97.21	pasture	Adult	1	2021-05-03	123	A. americanum
Amblyomma americanum	OK	Payne	Payne	03-May-21	36.11	-97.21	pasture	Adult	1	2021-05-03	123	A. americanum
Amblyomma americanum	OK	Payne	Payne	03-May-21	36.11	-97.21	pasture	Adult	1	2021-05-03	123	A. americanum
Amblyomma americanum	OK	Payne	Payne	03-May-21	36.11	-97.21	pasture	Nymph	18	2021-05-03	123	A. americanum
Amblyomma americanum	OK	Payne	Payne	03-May-21	36.11	-97.21	pasture	Adult	1	2021-05-03	123	A. americanum
Amblyomma americanum	OK	Payne	Payne	03-May-21	36.11	-97.21	pasture	Adult	1	2021-05-03	123	A. americanum
Amblyomma americanum	OK	Payne	Payne	03-May-21	36.11	-97.21	pasture	Adult	1	2021-05-03	123	A. americanum
Amblyomma americanum	OK	Payne	Payne	03-May-21	36.11	-97.21	pasture	Adult	1	2021-05-03	123	A. americanum
Amblyomma americanum	OK	Payne	Payne	03-May-21	36.11	-97.21	pasture	Adult	1	2021-05-03	123	A. americanum
Amblyomma americanum	OK	Payne	Payne	03-May-21	36.11	-97.21	pasture	Adult	1	2021-05-03	123	A. americanum
Amblyomma americanum	OK	Payne	Payne	03-May-21	36.11	-97.21	pasture	Adult	1	2021-05-03	123	A. americanum
Amblyomma americanum	OK	Payne	Payne	03-May-21	36.11	-97.21	pasture	Adult	1	2021-05-03	123	A. americanum
Amblyomma americanum	OK	Payne	Payne	03-May-21	36.11	-97.21	pasture	Adult	1	2021-05-03	123	A. americanum
Amblyomma americanum	OK	Payne	Payne	03-May-21	36.11	-97.21	pasture	Adult	1	2021-05-03	123	A. americanum
Amblyomma americanum	OK	Payne	Payne	03-May-21	36.11	-97.21	pasture	Adult	1	2021-05-03	123	A. americanum
Amblyomma americanum	OK	Payne	Payne	03-May-21	36.11	-97.21	pasture	Nymph	18	2021-05-03	123	A. americanum
Amblyomma americanum	OK	Payne	Payne	03-May-21	36.11	-97.21	pasture	Adult	1	2021-05-03	123	A. americanum
Amblyomma americanum	OK	Payne	Payne	03-May-21	36.11	-97.21	pasture	Adult	1	2021-05-03	123	A. americanum
Amblyomma americanum	OK	Payne	Payne	03-May-21	36.11	-97.21	pasture	Adult	1	2021-05-03	123	A. americanum
Amblyomma americanum	OK	Payne	Payne	03-May-21	36.11	-97.21	pasture	Adult	1	2021-05-03	123	A. americanum
Amblyomma americanum	OK	Payne	Payne	03-May-21	36.11	-97.21	pasture	Adult	1	2021-05-03	123	A. americanum
Amblyomma americanum	OK	Payne	Payne	03-May-21	36.11	-97.21	pasture	Adult	1	2021-05-03	123	A. americanum
Amblyomma americanum	OK	Payne	Payne	04-Aug-21	36.11	-97.21	pasture	Larvae	15	2021-08-04	216	A. americanum
Amblyomma americanum	OK	Payne	Payne	04-Aug-21	36.11	-97.21	pasture	Larvae	15	2021-08-04	216	A. americanum
Amblyomma americanum	OK	Payne	Payne	04-Aug-21	36.11	-97.21	wood	Nymph	2	2021-08-04	216	A. americanum
Amblyomma americanum	OK	Payne	Payne	04-Aug-21	36.11	-97.21	wood	Nymph	2	2021-08-04	216	A. americanum
Amblyomma americanum	OK	Payne	Payne	04-Aug-21	36.11	-97.21	wood	Larvae	20	2021-08-04	216	A. americanum
Amblyomma americanum	OK	Payne	Payne	04-Aug-21	36.11	-97.21	wood	Larvae	20	2021-08-04	216	A. americanum
Amblyomma americanum	OK	Payne	Payne	04-Aug-21	36.11	-97.21	wood	Larvae	20	2021-08-04	216	A. americanum
Amblyomma americanum	OK	Payne	Payne	04-Aug-21	36.11	-97.21	wood	Larvae	20	2021-08-04	216	A. americanum
Amblyomma americanum	OK	Payne	Payne	04-Aug-21	36.11	-97.21	wood	Nymph	2	2021-08-04	216	A. americanum
Amblyomma americanum	OK	Payne	Payne	04-Aug-21	36.11	-97.21	wood	Larvae	20	2021-08-04	216	A. americanum
Amblyomma americanum	OK	Payne	Payne	04-Aug-21	36.11	-97.21	wood	Nymph	2	2021-08-04	216	A. americanum
Amblyomma americanum	OK	Payne	Payne	04-Aug-21	36.11	-97.21	wood	Larvae	20	2021-08-04	216	A. americanum
Amblyomma americanum	OK	Payne	Payne	04-Aug-21	36.11	-97.21	wood	Nymph	1	2021-08-04	216	A. americanum
Amblyomma americanum	OK	Payne	Payne	04-Aug-21	36.11	-97.21	wood	Nymph	1	2021-08-04	216	A. americanum
Amblyomma americanum	OK	Payne	Payne	04-Aug-21	36.11	-97.21	pasture	Nymph	8	2021-08-04	216	A. americanum
Amblyomma americanum	OK	Payne	Payne	04-Aug-21	36.11	-97.21	pasture	Larvae	110	2021-08-04	216	A. americanum
Amblyomma americanum	OK	Payne	Payne	04-Aug-21	36.11	-97.21	pasture	Nymph	8	2021-08-04	216	A. americanum
Amblyomma americanum	OK	Payne	Payne	04-Aug-21	36.11	-97.21	pasture	Larvae	110	2021-08-04	216	A. americanum
Amblyomma americanum	OK	Payne	Payne	04-Aug-21	36.11	-97.21	pasture	Adult	1	2021-08-04	216	A. americanum
Amblyomma americanum	OK	Payne	Payne	04-Aug-21	36.11	-97.21	pasture	Adult	1	2021-08-04	216	A. americanum
Amblyomma americanum	OK	Payne	Payne	04-Aug-21	36.11	-97.21	pasture	Nymph	3	2021-08-04	216	A. americanum
Amblyomma americanum	OK	Payne	Payne	04-Aug-21	36.11	-97.21	pasture	Larvae	2	2021-08-04	216	A. americanum
Amblyomma americanum	OK	Payne	Payne	04-Aug-21	36.11	-97.21	pasture	Nymph	3	2021-08-04	216	A. americanum
Amblyomma americanum	OK	Payne	Payne	04-Aug-21	36.11	-97.21	pasture	Larvae	2	2021-08-04	216	A. americanum
Amblyomma americanum	OK	Payne	Payne	04-Aug-21	36.11	-97.21	pasture	Nymph	2	2021-08-04	216	A. americanum
Amblyomma americanum	OK	Payne	Payne	04-Aug-21	36.11	-97.21	pasture	Nymph	2	2021-08-04	216	A. americanum
Amblyomma americanum	OK	Payne	Payne	04-Aug-21	36.11	-97.21	pasture	Nymph	3	2021-08-04	216	A. americanum
Amblyomma americanum	OK	Payne	Payne	04-Aug-21	36.11	-97.21	pasture	Nymph	3	2021-08-04	216	A. americanum
Amblyomma americanum	OK	Payne	Payne	04-Aug-21	36.11	-97.21	pasture	Adult	1	2021-08-04	216	A. americanum
Amblyomma americanum	OK	Payne	Payne	04-Aug-21	36.11	-97.21	pasture	Nymph	1	2021-08-04	216	A. americanum
Amblyomma americanum	OK	Payne	Payne	04-Aug-21	36.11	-97.21	pasture	Adult	1	2021-08-04	216	A. americanum
Amblyomma americanum	OK	Payne	Payne	04-Aug-21	36.11	-97.21	pasture	Nymph	1	2021-08-04	216	A. americanum
Amblyomma americanum	OK	Payne	Payne	04-Aug-21	36.11	-97.21	pasture	Nymph	14	2021-08-04	216	A. americanum
Amblyomma americanum	OK	Payne	Payne	04-Aug-21	36.11	-97.21	pasture	Larvae	1	2021-08-04	216	A. americanum
Amblyomma americanum	OK	Payne	Payne	04-Aug-21	36.11	-97.21	pasture	Nymph	14	2021-08-04	216	A. americanum
Amblyomma americanum	OK	Payne	Payne	04-Aug-21	36.11	-97.21	pasture	Larvae	1	2021-08-04	216	A. americanum
Amblyomma americanum	OK	Payne	Payne	04-Jun-21	36.11	-97.21	pasture	Adult	1	2021-06-04	155	A. americanum
Amblyomma americanum	OK	Payne	Payne	04-Jun-21	36.11	-97.21	pasture	Nymph	14	2021-06-04	155	A. americanum
Amblyomma americanum	OK	Payne	Payne	04-Jun-21	36.11	-97.21	pasture	Adult	1	2021-06-04	155	A. americanum
Amblyomma americanum	OK	Payne	Payne	04-Jun-21	36.11	-97.21	pasture	Nymph	14	2021-06-04	155	A. americanum
Amblyomma americanum	OK	Payne	Payne	04-Jun-21	36.11	-97.21	pasture	Adult	1	2021-06-04	155	A. americanum
Amblyomma americanum	OK	Payne	Payne	04-Jun-21	36.11	-97.21	pasture	Adult	1	2021-06-04	155	A. americanum
Amblyomma americanum	OK	Payne	Payne	04-Jun-21	36.11	-97.21	pasture	Adult	1	2021-06-04	155	A. americanum
Amblyomma americanum	OK	Payne	Payne	04-Jun-21	36.11	-97.21	pasture	Adult	1	2021-06-04	155	A. americanum
Amblyomma americanum	OK	Payne	Payne	04-Jun-21	36.11	-97.21	pasture	Adult	1	2021-06-04	155	A. americanum
Amblyomma americanum	OK	Payne	Payne	04-Jun-21	36.11	-97.21	pasture	Adult	1	2021-06-04	155	A. americanum
Amblyomma americanum	OK	Payne	Payne	04-Jun-21	36.11	-97.21	pasture	Adult	1	2021-06-04	155	A. americanum
Amblyomma americanum	OK	Payne	Payne	04-Jun-21	36.11	-97.21	pasture	Adult	1	2021-06-04	155	A. americanum
Amblyomma americanum	OK	Payne	Payne	04-Jun-21	36.11	-97.21	pasture	Nymph	8	2021-06-04	155	A. americanum
Amblyomma americanum	OK	Payne	Payne	04-Jun-21	36.11	-97.21	pasture	Adult	1	2021-06-04	155	A. americanum
Amblyomma americanum	OK	Payne	Payne	04-Jun-21	36.11	-97.21	pasture	Adult	1	2021-06-04	155	A. americanum
Amblyomma americanum	OK	Payne	Payne	04-Jun-21	36.11	-97.21	pasture	Adult	1	2021-06-04	155	A. americanum
Amblyomma americanum	OK	Payne	Payne	04-Jun-21	36.11	-97.21	pasture	Adult	1	2021-06-04	155	A. americanum
Amblyomma americanum	OK	Payne	Payne	04-Jun-21	36.11	-97.21	pasture	Adult	1	2021-06-04	155	A. americanum
Amblyomma americanum	OK	Payne	Payne	04-Jun-21	36.11	-97.21	pasture	Adult	1	2021-06-04	155	A. americanum
Amblyomma americanum	OK	Payne	Payne	04-Jun-21	36.11	-97.21	pasture	Adult	1	2021-06-04	155	A. americanum
Amblyomma americanum	OK	Payne	Payne	04-Jun-21	36.11	-97.21	pasture	Adult	1	2021-06-04	155	A. americanum
Amblyomma americanum	OK	Payne	Payne	04-Jun-21	36.11	-97.21	pasture	Nymph	8	2021-06-04	155	A. americanum
Amblyomma americanum	OK	Payne	Payne	04-Jun-21	36.11	-97.21	pasture	Adult	1	2021-06-04	155	A. americanum
Amblyomma americanum	OK	Payne	Payne	04-Jun-21	36.11	-97.21	pasture	Adult	1	2021-06-04	155	A. americanum
Amblyomma americanum	OK	Payne	Payne	04-Jun-21	36.11	-97.21	pasture	Nymph	8	2021-06-04	155	A. americanum
Amblyomma americanum	OK	Payne	Payne	04-Jun-21	36.11	-97.21	pasture	Adult	1	2021-06-04	155	A. americanum
Amblyomma americanum	OK	Payne	Payne	04-Jun-21	36.11	-97.21	pasture	Adult	1	2021-06-04	155	A. americanum
Amblyomma americanum	OK	Payne	Payne	04-Jun-21	36.11	-97.21	pasture	Nymph	8	2021-06-04	155	A. americanum
Amblyomma americanum	OK	Payne	Payne	04-Jun-21	36.11	-97.21	pasture	Adult	1	2021-06-04	155	A. americanum
Amblyomma americanum	OK	Payne	Payne	04-Jun-21	36.11	-97.21	pasture	Nymph	5	2021-06-04	155	A. americanum
Amblyomma americanum	OK	Payne	Payne	04-Jun-21	36.11	-97.21	pasture	Adult	1	2021-06-04	155	A. americanum
Amblyomma americanum	OK	Payne	Payne	04-Jun-21	36.11	-97.21	pasture	Nymph	5	2021-06-04	155	A. americanum
Amblyomma americanum	OK	Payne	Payne	04-Jun-21	36.11	-97.21	pasture	Adult	1	2021-06-04	155	A. americanum
Amblyomma americanum	OK	Payne	Payne	04-Jun-21	36.11	-97.21	pasture	Adult	1	2021-06-04	155	A. americanum
Amblyomma americanum	OK	Payne	Payne	04-Jun-21	36.11	-97.21	pasture	Adult	1	2021-06-04	155	A. americanum
Amblyomma americanum	OK	Payne	Payne	04-Jun-21	36.11	-97.21	pasture	Adult	1	2021-06-04	155	A. americanum
Amblyomma americanum	OK	Payne	Payne	04-Jun-21	36.11	-97.21	pasture	Nymph	14	2021-06-04	155	A. americanum
Amblyomma americanum	OK	Payne	Payne	04-Jun-21	36.11	-97.21	pasture	Adult	1	2021-06-04	155	A. americanum
Amblyomma americanum	OK	Payne	Payne	04-Jun-21	36.11	-97.21	pasture	Adult	1	2021-06-04	155	A. americanum
Amblyomma americanum	OK	Payne	Payne	04-Jun-21	36.11	-97.21	pasture	Adult	1	2021-06-04	155	A. americanum
Amblyomma americanum	OK	Payne	Payne	04-Jun-21	36.11	-97.21	pasture	Adult	1	2021-06-04	155	A. americanum
Amblyomma americanum	OK	Payne	Payne	04-Jun-21	36.11	-97.21	pasture	Nymph	14	2021-06-04	155	A. americanum
Amblyomma americanum	OK	Payne	Payne	04-Jun-21	36.11	-97.21	pasture	Adult	1	2021-06-04	155	A. americanum
Amblyomma americanum	OK	Payne	Payne	04-Jun-21	36.11	-97.21	pasture	Adult	1	2021-06-04	155	A. americanum
Amblyomma americanum	OK	Payne	Payne	04-Jun-21	36.11	-97.21	pasture	Adult	1	2021-06-04	155	A. americanum
Amblyomma americanum	OK	Payne	Payne	04-Jun-21	36.11	-97.21	pasture	Adult	1	2021-06-04	155	A. americanum
Amblyomma americanum	OK	Payne	Payne	04-Jun-21	36.11	-97.21	pasture	Nymph	11	2021-06-04	155	A. americanum
Amblyomma americanum	OK	Payne	Payne	04-Jun-21	36.11	-97.21	pasture	Adult	1	2021-06-04	155	A. americanum
Amblyomma americanum	OK	Payne	Payne	04-Jun-21	36.11	-97.21	pasture	Adult	1	2021-06-04	155	A. americanum
Amblyomma americanum	OK	Payne	Payne	04-Jun-21	36.11	-97.21	pasture	Adult	1	2021-06-04	155	A. americanum
Amblyomma americanum	OK	Payne	Payne	04-Jun-21	36.11	-97.21	pasture	Adult	1	2021-06-04	155	A. americanum
Amblyomma americanum	OK	Payne	Payne	04-Jun-21	36.11	-97.21	pasture	Nymph	11	2021-06-04	155	A. americanum
Amblyomma americanum	OK	Payne	Payne	04-Jun-21	36.11	-97.21	pasture	Adult	1	2021-06-04	155	A. americanum
Amblyomma americanum	OK	Payne	Payne	04-Jun-21	36.11	-97.21	pasture	Adult	1	2021-06-04	155	A. americanum
Amblyomma americanum	OK	Payne	Payne	04-Jun-21	36.11	-97.21	pasture	Adult	1	2021-06-04	155	A. americanum
Amblyomma americanum	OK	Payne	Payne	04-Jun-21	36.11	-97.21	pasture	Nymph	6	2021-06-04	155	A. americanum
Amblyomma americanum	OK	Payne	Payne	04-Jun-21	36.11	-97.21	pasture	Adult	1	2021-06-04	155	A. americanum
Amblyomma americanum	OK	Payne	Payne	04-Jun-21	36.11	-97.21	pasture	Adult	1	2021-06-04	155	A. americanum
Amblyomma americanum	OK	Payne	Payne	04-Jun-21	36.11	-97.21	pasture	Adult	1	2021-06-04	155	A. americanum
Amblyomma americanum	OK	Payne	Payne	04-Jun-21	36.11	-97.21	pasture	Nymph	6	2021-06-04	155	A. americanum
Amblyomma americanum	OK	Payne	Payne	04-Jun-21	36.11	-97.21	pasture	Adult	1	2021-06-04	155	A. americanum
Amblyomma americanum	OK	Payne	Payne	04-Jun-21	36.11	-97.21	pasture	Adult	4	2021-06-04	155	A. americanum
Amblyomma americanum	OK	Payne	Payne	04-Jun-21	36.11	-97.21	pasture	Nymph	23	2021-06-04	155	A. americanum
Amblyomma americanum	OK	Payne	Payne	04-Jun-21	36.11	-97.21	pasture	Adult	1	2021-06-04	155	A. americanum
Amblyomma americanum	OK	Payne	Payne	04-Jun-21	36.11	-97.21	pasture	Adult	4	2021-06-04	155	A. americanum
Amblyomma americanum	OK	Payne	Payne	04-Jun-21	36.11	-97.21	pasture	Nymph	23	2021-06-04	155	A. americanum
Amblyomma americanum	OK	Payne	Payne	04-Jun-21	36.11	-97.21	wood	Adult	2	2021-06-04	155	A. americanum
Amblyomma americanum	OK	Payne	Payne	04-Jun-21	36.11	-97.21	wood	Adult	2	2021-06-04	155	A. americanum
Amblyomma americanum	OK	Payne	Payne	04-Jun-21	36.11	-97.21	wood	Nymph	1	2021-06-04	155	A. americanum
Amblyomma americanum	OK	Payne	Payne	04-Jun-21	36.11	-97.21	wood	Nymph	1	2021-06-04	155	A. americanum
Amblyomma americanum	OK	Payne	Payne	04-Jun-21	36.11	-97.21	wood	Adult	2	2021-06-04	155	A. americanum
Amblyomma americanum	OK	Payne	Payne	04-Jun-21	36.11	-97.21	wood	Nymph	5	2021-06-04	155	A. americanum
Amblyomma americanum	OK	Payne	Payne	04-Jun-21	36.11	-97.21	wood	Adult	2	2021-06-04	155	A. americanum
Amblyomma americanum	OK	Payne	Payne	04-Jun-21	36.11	-97.21	wood	Nymph	5	2021-06-04	155	A. americanum
Amblyomma americanum	OK	Payne	Payne	04-Jun-21	36.11	-97.21	wood	Adult	1	2021-06-04	155	A. americanum
Amblyomma americanum	OK	Payne	Payne	04-Jun-21	36.11	-97.21	wood	Adult	1	2021-06-04	155	A. americanum
Amblyomma americanum	OK	Payne	Payne	04-Jun-21	36.11	-97.21	wood	Nymph	6	2021-06-04	155	A. americanum
Amblyomma americanum	OK	Payne	Payne	04-Jun-21	36.11	-97.21	wood	Adult	1	2021-06-04	155	A. americanum
Amblyomma americanum	OK	Payne	Payne	04-Jun-21	36.11	-97.21	wood	Adult	1	2021-06-04	155	A. americanum
Amblyomma americanum	OK	Payne	Payne	04-Jun-21	36.11	-97.21	wood	Nymph	6	2021-06-04	155	A. americanum
Amblyomma americanum	OK	Payne	Payne	04-Jun-21	36.11	-97.21	wood	Adult	1	2021-06-04	155	A. americanum
Amblyomma americanum	OK	Payne	Payne	04-Jun-21	36.11	-97.21	wood	Nymph	2	2021-06-04	155	A. americanum
Amblyomma americanum	OK	Payne	Payne	04-Jun-21	36.11	-97.21	wood	Adult	1	2021-06-04	155	A. americanum
Amblyomma americanum	OK	Payne	Payne	04-Jun-21	36.11	-97.21	wood	Nymph	2	2021-06-04	155	A. americanum
Amblyomma americanum	OK	Payne	Payne	04-Jun-21	36.11	-97.21	wood	Adult	1	2021-06-04	155	A. americanum
Amblyomma americanum	OK	Payne	Payne	04-Jun-21	36.11	-97.21	wood	Adult	1	2021-06-04	155	A. americanum
Amblyomma americanum	OK	Payne	Payne	04-Jun-21	36.11	-97.21	wood	Adult	1	2021-06-04	155	A. americanum
Amblyomma americanum	OK	Payne	Payne	04-Jun-21	36.11	-97.21	wood	Adult	1	2021-06-04	155	A. americanum
Amblyomma americanum	OK	Payne	Payne	04-Jun-21	36.11	-97.21	wood	Adult	1	2021-06-04	155	A. americanum
Amblyomma americanum	OK	Payne	Payne	04-Jun-21	36.11	-97.21	wood	Adult	1	2021-06-04	155	A. americanum
Amblyomma americanum	OK	Payne	Payne	04-Jun-21	36.11	-97.21	wood	Adult	1	2021-06-04	155	A. americanum
Amblyomma americanum	OK	Payne	Payne	04-Jun-21	36.11	-97.21	wood	Nymph	112	2021-06-04	155	A. americanum
Amblyomma americanum	OK	Payne	Payne	04-Jun-21	36.11	-97.21	wood	Adult	1	2021-06-04	155	A. americanum
Amblyomma americanum	OK	Payne	Payne	04-Jun-21	36.11	-97.21	wood	Adult	1	2021-06-04	155	A. americanum
Amblyomma americanum	OK	Payne	Payne	04-Jun-21	36.11	-97.21	wood	Adult	1	2021-06-04	155	A. americanum
Amblyomma americanum	OK	Payne	Payne	04-Jun-21	36.11	-97.21	wood	Adult	1	2021-06-04	155	A. americanum
Amblyomma americanum	OK	Payne	Payne	04-Jun-21	36.11	-97.21	wood	Adult	1	2021-06-04	155	A. americanum
Amblyomma americanum	OK	Payne	Payne	04-Jun-21	36.11	-97.21	wood	Adult	1	2021-06-04	155	A. americanum
Amblyomma americanum	OK	Payne	Payne	04-Jun-21	36.11	-97.21	wood	Adult	1	2021-06-04	155	A. americanum
Amblyomma americanum	OK	Payne	Payne	04-Jun-21	36.11	-97.21	wood	Nymph	112	2021-06-04	155	A. americanum
Amblyomma americanum	OK	Payne	Payne	04-Jun-21	36.11	-97.21	wood	Adult	1	2021-06-04	155	A. americanum
Amblyomma americanum	OK	Payne	Payne	04-Jun-21	36.11	-97.21	wood	Adult	1	2021-06-04	155	A. americanum
Amblyomma americanum	OK	Payne	Payne	04-Jun-21	36.11	-97.21	wood	Adult	1	2021-06-04	155	A. americanum
Amblyomma americanum	OK	Payne	Payne	04-Jun-21	36.11	-97.21	wood	Adult	1	2021-06-04	155	A. americanum
Amblyomma americanum	OK	Payne	Payne	04-Jun-21	36.11	-97.21	wood	Nymph	29	2021-06-04	155	A. americanum
Amblyomma americanum	OK	Payne	Payne	04-Jun-21	36.11	-97.21	wood	Adult	1	2021-06-04	155	A. americanum
Amblyomma americanum	OK	Payne	Payne	04-Jun-21	36.11	-97.21	wood	Adult	1	2021-06-04	155	A. americanum
Amblyomma americanum	OK	Payne	Payne	04-Jun-21	36.11	-97.21	wood	Adult	1	2021-06-04	155	A. americanum
Amblyomma americanum	OK	Payne	Payne	04-Jun-21	36.11	-97.21	wood	Adult	1	2021-06-04	155	A. americanum
Amblyomma americanum	OK	Payne	Payne	04-Jun-21	36.11	-97.21	wood	Nymph	29	2021-06-04	155	A. americanum
Amblyomma americanum	OK	Payne	Payne	04-Jun-21	36.11	-97.21	pasture	Nymph	2	2021-06-04	155	A. americanum
Amblyomma americanum	OK	Payne	Payne	04-Jun-21	36.11	-97.21	pasture	Nymph	2	2021-06-04	155	A. americanum
Amblyomma americanum	OK	Payne	Payne	04-Jun-21	36.11	-97.21	pasture	Adult	1	2021-06-04	155	A. americanum
Amblyomma americanum	OK	Payne	Payne	04-Jun-21	36.11	-97.21	pasture	Adult	1	2021-06-04	155	A. americanum
Amblyomma americanum	OK	Payne	Payne	04-Jun-21	36.11	-97.21	pasture	Nymph	1	2021-06-04	155	A. americanum
Amblyomma americanum	OK	Payne	Payne	04-Jun-21	36.11	-97.21	pasture	Nymph	1	2021-06-04	155	A. americanum
Amblyomma americanum	OK	Payne	Payne	04-Jun-21	36.11	-97.21	pasture	Nymph	1	2021-06-04	155	A. americanum
Amblyomma americanum	OK	Payne	Payne	04-Jun-21	36.11	-97.21	pasture	Nymph	1	2021-06-04	155	A. americanum
Amblyomma americanum	OK	Payne	Payne	04-Jun-21	36.11	-97.21	wood	Nymph	1	2021-06-04	155	A. americanum
Amblyomma americanum	OK	Payne	Payne	04-Jun-21	36.11	-97.21	wood	Nymph	1	2021-06-04	155	A. americanum
Amblyomma americanum	OK	Payne	Payne	04-Jun-21	36.11	-97.21	wood	Adult	1	2021-06-04	155	A. americanum
Amblyomma americanum	OK	Payne	Payne	04-Jun-21	36.11	-97.21	wood	Adult	1	2021-06-04	155	A. americanum
Amblyomma americanum	OK	Payne	Payne	04-Jun-21	36.11	-97.21	wood	Adult	1	2021-06-04	155	A. americanum
Amblyomma americanum	OK	Payne	Payne	04-Jun-21	36.11	-97.21	wood	Adult	1	2021-06-04	155	A. americanum
Amblyomma americanum	OK	Payne	Payne	04-Jun-21	36.11	-97.21	wood	Adult	1	2021-06-04	155	A. americanum
Amblyomma americanum	OK	Payne	Payne	04-Jun-21	36.11	-97.21	wood	Adult	1	2021-06-04	155	A. americanum
Amblyomma americanum	OK	Payne	Payne	04-Jun-21	36.11	-97.21	wood	Nymph	1	2021-06-04	155	A. americanum
Amblyomma americanum	OK	Payne	Payne	04-Jun-21	36.11	-97.21	wood	Nymph	1	2021-06-04	155	A. americanum
Amblyomma americanum	OK	Payne	Payne	04-Jun-21	36.11	-97.21	wood	Adult	1	2021-06-04	155	A. americanum
Amblyomma americanum	OK	Payne	Payne	04-Jun-21	36.11	-97.21	wood	Nymph	2	2021-06-04	155	A. americanum
Amblyomma americanum	OK	Payne	Payne	04-Jun-21	36.11	-97.21	wood	Adult	1	2021-06-04	155	A. americanum
Amblyomma americanum	OK	Payne	Payne	04-Jun-21	36.11	-97.21	wood	Nymph	2	2021-06-04	155	A. americanum
Amblyomma americanum	OK	Payne	Payne	04-Jun-21	36.11	-97.21	wood	Nymph	1	2021-06-04	155	A. americanum
Amblyomma americanum	OK	Payne	Payne	04-Jun-21	36.11	-97.21	wood	Nymph	1	2021-06-04	155	A. americanum
Amblyomma americanum	OK	Payne	Payne	04-Jun-21	36.11	-97.21	wood	Adult	1	2021-06-04	155	A. americanum
Amblyomma americanum	OK	Payne	Payne	04-Jun-21	36.11	-97.21	wood	Adult	1	2021-06-04	155	A. americanum
Amblyomma americanum	OK	Payne	Payne	04-Jun-21	36.11	-97.21	wood	Adult	1	2021-06-04	155	A. americanum
Amblyomma americanum	OK	Payne	Payne	04-Jun-21	36.11	-97.21	wood	Nymph	8	2021-06-04	155	A. americanum
Amblyomma americanum	OK	Payne	Payne	04-Jun-21	36.11	-97.21	wood	Adult	1	2021-06-04	155	A. americanum
Amblyomma americanum	OK	Payne	Payne	04-Jun-21	36.11	-97.21	wood	Nymph	8	2021-06-04	155	A. americanum
Amblyomma americanum	OK	Payne	Payne	04-Jun-21	36.11	-97.21	wood	Adult	1	2021-06-04	155	A. americanum
Amblyomma americanum	OK	Payne	Payne	04-Jun-21	36.11	-97.21	wood	Adult	1	2021-06-04	155	A. americanum
Amblyomma americanum	OK	Payne	Payne	04-Jun-21	36.11	-97.21	wood	Adult	1	2021-06-04	155	A. americanum
Amblyomma americanum	OK	Payne	Payne	04-Jun-21	36.11	-97.21	wood	Adult	1	2021-06-04	155	A. americanum
Amblyomma americanum	OK	Payne	Payne	04-Jun-21	36.11	-97.21	wood	Nymph	2	2021-06-04	155	A. americanum
Amblyomma americanum	OK	Payne	Payne	04-Jun-21	36.11	-97.21	wood	Adult	1	2021-06-04	155	A. americanum
Amblyomma americanum	OK	Payne	Payne	04-Jun-21	36.11	-97.21	wood	Adult	1	2021-06-04	155	A. americanum
Amblyomma americanum	OK	Payne	Payne	04-Jun-21	36.11	-97.21	wood	Nymph	2	2021-06-04	155	A. americanum
Amblyomma americanum	OK	Payne	Payne	04-Jun-21	36.11	-97.21	wood	Nymph	2	2021-06-04	155	A. americanum
Amblyomma americanum	OK	Payne	Payne	04-Jun-21	36.11	-97.21	wood	Nymph	2	2021-06-04	155	A. americanum
Amblyomma americanum	OK	Payne	Payne	04-Jun-21	36.11	-97.21	full_centroid	Adult	1	2021-06-04	155	A. americanum
Amblyomma americanum	OK	Payne	Payne	04-Jun-21	36.11	-97.21	full_centroid	Adult	1	2021-06-04	155	A. americanum
Amblyomma americanum	OK	Payne	Payne	04-Jun-21	36.11	-97.21	full_centroid	Nymph	6	2021-06-04	155	A. americanum
Amblyomma americanum	OK	Payne	Payne	04-Jun-21	36.11	-97.21	full_centroid	Adult	1	2021-06-04	155	A. americanum
Amblyomma americanum	OK	Payne	Payne	04-Jun-21	36.11	-97.21	full_centroid	Adult	1	2021-06-04	155	A. americanum
Amblyomma americanum	OK	Payne	Payne	04-Jun-21	36.11	-97.21	full_centroid	Adult	1	2021-06-04	155	A. americanum
Amblyomma americanum	OK	Payne	Payne	04-Jun-21	36.11	-97.21	full_centroid	Nymph	6	2021-06-04	155	A. americanum
Amblyomma americanum	OK	Payne	Payne	04-Jun-21	36.11	-97.21	full_centroid	Adult	1	2021-06-04	155	A. americanum
Ixodes scapularis	OK	Payne	Payne	04-Mar-21	36.11	-97.21	wood	Adult	1	2021-03-04	63	I. scapularis
Ixodes scapularis	OK	Payne	Payne	04-Mar-21	36.11	-97.21	wood	Adult	1	2021-03-04	63	I. scapularis
Amblyomma americanum	OK	Payne	Payne	04-Mar-21	36.11	-97.21	wood	Adult	1	2021-03-04	63	A. americanum
Amblyomma americanum	OK	Payne	Payne	04-Mar-21	36.11	-97.21	wood	Adult	1	2021-03-04	63	A. americanum
Amblyomma americanum	OK	Payne	Payne	04-Mar-21	36.11	-97.21	wood	Adult	1	2021-03-04	63	A. americanum
Amblyomma americanum	OK	Payne	Payne	04-Mar-21	36.11	-97.21	wood	Adult	1	2021-03-04	63	A. americanum
Amblyomma americanum	OK	Payne	Payne	04-Mar-21	36.11	-97.21	wood	Nymph	1	2021-03-04	63	A. americanum
Amblyomma americanum	OK	Payne	Payne	04-Mar-21	36.11	-97.21	wood	Adult	1	2021-03-04	63	A. americanum
Amblyomma americanum	OK	Payne	Payne	04-Mar-21	36.11	-97.21	wood	Adult	1	2021-03-04	63	A. americanum
Amblyomma americanum	OK	Payne	Payne	04-Mar-21	36.11	-97.21	wood	Adult	1	2021-03-04	63	A. americanum
Amblyomma americanum	OK	Payne	Payne	04-Mar-21	36.11	-97.21	wood	Adult	1	2021-03-04	63	A. americanum
Amblyomma americanum	OK	Payne	Payne	04-Mar-21	36.11	-97.21	wood	Nymph	1	2021-03-04	63	A. americanum
Amblyomma americanum	OK	Payne	Payne	04-Mar-21	36.11	-97.21	wood	Adult	1	2021-03-04	63	A. americanum
Amblyomma americanum	OK	Payne	Payne	04-Mar-21	36.11	-97.21	wood	Adult	1	2021-03-04	63	A. americanum
Amblyomma americanum	OK	Payne	Payne	04-Mar-21	36.11	-97.21	wood	Adult	1	2021-03-04	63	A. americanum
Amblyomma americanum	OK	Payne	Payne	04-Mar-21	36.11	-97.21	wood	Adult	1	2021-03-04	63	A. americanum
Amblyomma americanum	OK	Payne	Payne	04-Mar-21	36.11	-97.21	wood	Adult	1	2021-03-04	63	A. americanum
Amblyomma americanum	OK	Payne	Payne	04-Mar-21	36.11	-97.21	wood	Adult	1	2021-03-04	63	A. americanum
Amblyomma americanum	OK	Payne	Payne	04-Mar-21	36.11	-97.21	wood	Adult	1	2021-03-04	63	A. americanum
Amblyomma americanum	OK	Payne	Payne	04-Mar-21	36.11	-97.21	wood	Adult	1	2021-03-04	63	A. americanum
Amblyomma americanum	OK	Payne	Payne	04-Mar-21	36.11	-97.21	wood	Adult	1	2021-03-04	63	A. americanum
Amblyomma americanum	OK	Payne	Payne	04-Mar-21	36.11	-97.21	wood	Nymph	3	2021-03-04	63	A. americanum
Amblyomma americanum	OK	Payne	Payne	04-Mar-21	36.11	-97.21	wood	Adult	1	2021-03-04	63	A. americanum
Amblyomma americanum	OK	Payne	Payne	04-Mar-21	36.11	-97.21	wood	Nymph	3	2021-03-04	63	A. americanum
Amblyomma americanum	OK	Payne	Payne	04-Mar-21	36.11	-97.21	wood	Adult	1	2021-03-04	63	A. americanum
Amblyomma americanum	OK	Payne	Payne	04-Mar-21	36.11	-97.21	wood	Adult	1	2021-03-04	63	A. americanum
Amblyomma americanum	OK	Payne	Payne	04-Mar-21	36.11	-97.21	wood	Adult	1	2021-03-04	63	A. americanum
Amblyomma americanum	OK	Payne	Payne	04-Mar-21	36.11	-97.21	wood	Nymph	2	2021-03-04	63	A. americanum
Amblyomma americanum	OK	Payne	Payne	04-Mar-21	36.11	-97.21	wood	Adult	1	2021-03-04	63	A. americanum
Amblyomma americanum	OK	Payne	Payne	04-Mar-21	36.11	-97.21	wood	Adult	1	2021-03-04	63	A. americanum
Amblyomma americanum	OK	Payne	Payne	04-Mar-21	36.11	-97.21	wood	Adult	1	2021-03-04	63	A. americanum
Amblyomma americanum	OK	Payne	Payne	04-Mar-21	36.11	-97.21	wood	Nymph	2	2021-03-04	63	A. americanum
Amblyomma americanum	OK	Payne	Payne	04-Mar-21	36.11	-97.21	pasture	Adult	1	2021-03-04	63	A. americanum
Amblyomma americanum	OK	Payne	Payne	04-Mar-21	36.11	-97.21	pasture	Adult	1	2021-03-04	63	A. americanum
Amblyomma americanum	OK	Payne	Payne	04-Mar-21	36.11	-97.21	pasture	Adult	1	2021-03-04	63	A. americanum
Amblyomma americanum	OK	Payne	Payne	04-Mar-21	36.11	-97.21	pasture	Adult	1	2021-03-04	63	A. americanum
Amblyomma americanum	OK	Payne	Payne	04-Mar-21	36.11	-97.21	pasture	Adult	1	2021-03-04	63	A. americanum
Amblyomma americanum	OK	Payne	Payne	04-Mar-21	36.11	-97.21	pasture	Adult	1	2021-03-04	63	A. americanum
Amblyomma americanum	OK	Payne	Payne	04-Mar-21	36.11	-97.21	pasture	Adult	1	2021-03-04	63	A. americanum
Amblyomma americanum	OK	Payne	Payne	04-Mar-21	36.11	-97.21	pasture	Adult	1	2021-03-04	63	A. americanum
Amblyomma americanum	OK	Payne	Payne	04-Mar-21	36.11	-97.21	pasture	Adult	1	2021-03-04	63	A. americanum
Amblyomma americanum	OK	Payne	Payne	04-Mar-21	36.11	-97.21	pasture	Adult	1	2021-03-04	63	A. americanum
Amblyomma americanum	OK	Payne	Payne	04-Mar-21	36.11	-97.21	pasture	Adult	1	2021-03-04	63	A. americanum
Amblyomma americanum	OK	Payne	Payne	04-Mar-21	36.11	-97.21	pasture	Adult	1	2021-03-04	63	A. americanum
Amblyomma americanum	OK	Payne	Payne	04-Mar-21	36.11	-97.21	pasture	Adult	1	2021-03-04	63	A. americanum
Amblyomma americanum	OK	Payne	Payne	04-Mar-21	36.11	-97.21	pasture	Adult	1	2021-03-04	63	A. americanum
Amblyomma americanum	OK	Payne	Payne	04-Mar-21	36.11	-97.21	pasture	Adult	1	2021-03-04	63	A. americanum
Amblyomma americanum	OK	Payne	Payne	04-Mar-21	36.11	-97.21	pasture	Adult	1	2021-03-04	63	A. americanum
Amblyomma americanum	OK	Payne	Payne	04-Mar-21	36.11	-97.21	pasture	Adult	1	2021-03-04	63	A. americanum
Amblyomma americanum	OK	Payne	Payne	04-Mar-21	36.11	-97.21	pasture	Adult	1	2021-03-04	63	A. americanum
Amblyomma americanum	OK	Payne	Payne	04-Mar-21	36.11	-97.21	pasture	Nymph	25	2021-03-04	63	A. americanum
Amblyomma americanum	OK	Payne	Payne	04-Mar-21	36.11	-97.21	pasture	Adult	1	2021-03-04	63	A. americanum
Amblyomma americanum	OK	Payne	Payne	04-Mar-21	36.11	-97.21	pasture	Adult	1	2021-03-04	63	A. americanum
Amblyomma americanum	OK	Payne	Payne	04-Mar-21	36.11	-97.21	pasture	Adult	1	2021-03-04	63	A. americanum
Amblyomma americanum	OK	Payne	Payne	04-Mar-21	36.11	-97.21	pasture	Adult	1	2021-03-04	63	A. americanum
Amblyomma americanum	OK	Payne	Payne	04-Mar-21	36.11	-97.21	pasture	Adult	1	2021-03-04	63	A. americanum
Amblyomma americanum	OK	Payne	Payne	04-Mar-21	36.11	-97.21	pasture	Adult	1	2021-03-04	63	A. americanum
Amblyomma americanum	OK	Payne	Payne	04-Mar-21	36.11	-97.21	pasture	Adult	1	2021-03-04	63	A. americanum
Amblyomma americanum	OK	Payne	Payne	04-Mar-21	36.11	-97.21	pasture	Adult	1	2021-03-04	63	A. americanum
Amblyomma americanum	OK	Payne	Payne	04-Mar-21	36.11	-97.21	pasture	Adult	1	2021-03-04	63	A. americanum
Amblyomma americanum	OK	Payne	Payne	04-Mar-21	36.11	-97.21	pasture	Adult	1	2021-03-04	63	A. americanum
Amblyomma americanum	OK	Payne	Payne	04-Mar-21	36.11	-97.21	pasture	Adult	1	2021-03-04	63	A. americanum
Amblyomma americanum	OK	Payne	Payne	04-Mar-21	36.11	-97.21	pasture	Adult	1	2021-03-04	63	A. americanum
Amblyomma americanum	OK	Payne	Payne	04-Mar-21	36.11	-97.21	pasture	Adult	1	2021-03-04	63	A. americanum
Amblyomma americanum	OK	Payne	Payne	04-Mar-21	36.11	-97.21	pasture	Adult	1	2021-03-04	63	A. americanum
Amblyomma americanum	OK	Payne	Payne	04-Mar-21	36.11	-97.21	pasture	Adult	1	2021-03-04	63	A. americanum
Amblyomma americanum	OK	Payne	Payne	04-Mar-21	36.11	-97.21	pasture	Adult	1	2021-03-04	63	A. americanum
Amblyomma americanum	OK	Payne	Payne	04-Mar-21	36.11	-97.21	pasture	Adult	1	2021-03-04	63	A. americanum
Amblyomma americanum	OK	Payne	Payne	04-Mar-21	36.11	-97.21	pasture	Adult	1	2021-03-04	63	A. americanum
Amblyomma americanum	OK	Payne	Payne	04-Mar-21	36.11	-97.21	pasture	Nymph	25	2021-03-04	63	A. americanum
Amblyomma americanum	OK	Payne	Payne	04-Mar-21	36.11	-97.21	pasture	Adult	1	2021-03-04	63	A. americanum
Amblyomma americanum	OK	Payne	Payne	04-Mar-21	36.11	-97.21	pasture	Adult	1	2021-03-04	63	A. americanum
Amblyomma americanum	OK	Payne	Payne	04-Mar-21	36.11	-97.21	pasture	Nymph	4	2021-03-04	63	A. americanum
Amblyomma americanum	OK	Payne	Payne	04-Mar-21	36.11	-97.21	pasture	Adult	1	2021-03-04	63	A. americanum
Amblyomma americanum	OK	Payne	Payne	04-Mar-21	36.11	-97.21	pasture	Adult	1	2021-03-04	63	A. americanum
Amblyomma americanum	OK	Payne	Payne	04-Mar-21	36.11	-97.21	pasture	Nymph	4	2021-03-04	63	A. americanum
Amblyomma americanum	OK	Payne	Payne	04-Mar-21	36.11	-97.21	pasture	Adult	1	2021-03-04	63	A. americanum
Amblyomma americanum	OK	Payne	Payne	04-Mar-21	36.11	-97.21	pasture	Nymph	1	2021-03-04	63	A. americanum
Amblyomma americanum	OK	Payne	Payne	04-Mar-21	36.11	-97.21	pasture	Adult	1	2021-03-04	63	A. americanum
Amblyomma americanum	OK	Payne	Payne	04-Mar-21	36.11	-97.21	pasture	Nymph	1	2021-03-04	63	A. americanum
Amblyomma americanum	OK	Payne	Payne	04-Mar-21	36.11	-97.21	pasture	Adult	1	2021-03-04	63	A. americanum
Amblyomma americanum	OK	Payne	Payne	04-Mar-21	36.11	-97.21	pasture	Adult	1	2021-03-04	63	A. americanum
Amblyomma americanum	OK	Payne	Payne	04-Mar-21	36.11	-97.21	pasture	Adult	1	2021-03-04	63	A. americanum
Amblyomma americanum	OK	Payne	Payne	04-Mar-21	36.11	-97.21	pasture	Adult	1	2021-03-04	63	A. americanum
Amblyomma americanum	OK	Payne	Payne	04-Mar-21	36.11	-97.21	pasture	Adult	1	2021-03-04	63	A. americanum
Amblyomma americanum	OK	Payne	Payne	04-Mar-21	36.11	-97.21	pasture	Adult	1	2021-03-04	63	A. americanum
Amblyomma americanum	OK	Payne	Payne	04-Mar-21	36.11	-97.21	pasture	Adult	1	2021-03-04	63	A. americanum
Amblyomma americanum	OK	Payne	Payne	04-Mar-21	36.11	-97.21	pasture	Adult	2	2021-03-04	63	A. americanum
Amblyomma americanum	OK	Payne	Payne	04-Mar-21	36.11	-97.21	pasture	Adult	1	2021-03-04	63	A. americanum
Amblyomma americanum	OK	Payne	Payne	04-Mar-21	36.11	-97.21	pasture	Adult	1	2021-03-04	63	A. americanum
Amblyomma americanum	OK	Payne	Payne	04-Mar-21	36.11	-97.21	pasture	Adult	1	2021-03-04	63	A. americanum
Amblyomma americanum	OK	Payne	Payne	04-Mar-21	36.11	-97.21	pasture	Nymph	5	2021-03-04	63	A. americanum
Amblyomma americanum	OK	Payne	Payne	04-Mar-21	36.11	-97.21	pasture	Adult	1	2021-03-04	63	A. americanum
Amblyomma americanum	OK	Payne	Payne	04-Mar-21	36.11	-97.21	pasture	Adult	1	2021-03-04	63	A. americanum
Amblyomma americanum	OK	Payne	Payne	04-Mar-21	36.11	-97.21	pasture	Adult	1	2021-03-04	63	A. americanum
Amblyomma americanum	OK	Payne	Payne	04-Mar-21	36.11	-97.21	pasture	Adult	1	2021-03-04	63	A. americanum
Amblyomma americanum	OK	Payne	Payne	04-Mar-21	36.11	-97.21	pasture	Adult	1	2021-03-04	63	A. americanum
Amblyomma americanum	OK	Payne	Payne	04-Mar-21	36.11	-97.21	pasture	Adult	1	2021-03-04	63	A. americanum
Amblyomma americanum	OK	Payne	Payne	04-Mar-21	36.11	-97.21	pasture	Adult	1	2021-03-04	63	A. americanum
Amblyomma americanum	OK	Payne	Payne	04-Mar-21	36.11	-97.21	pasture	Adult	2	2021-03-04	63	A. americanum
Amblyomma americanum	OK	Payne	Payne	04-Mar-21	36.11	-97.21	pasture	Adult	1	2021-03-04	63	A. americanum
Amblyomma americanum	OK	Payne	Payne	04-Mar-21	36.11	-97.21	pasture	Adult	1	2021-03-04	63	A. americanum
Amblyomma americanum	OK	Payne	Payne	04-Mar-21	36.11	-97.21	pasture	Adult	1	2021-03-04	63	A. americanum
Amblyomma americanum	OK	Payne	Payne	04-Mar-21	36.11	-97.21	pasture	Nymph	5	2021-03-04	63	A. americanum
Amblyomma americanum	OK	Payne	Payne	04-Mar-21	36.11	-97.21	pasture	Adult	1	2021-03-04	63	A. americanum
Amblyomma americanum	OK	Payne	Payne	04-Mar-21	36.11	-97.21	pasture	Adult	1	2021-03-04	63	A. americanum
Amblyomma americanum	OK	Payne	Payne	04-Mar-21	36.11	-97.21	pasture	Adult	1	2021-03-04	63	A. americanum
Amblyomma americanum	OK	Payne	Payne	04-Mar-21	36.11	-97.21	pasture	Adult	1	2021-03-04	63	A. americanum
Amblyomma americanum	OK	Payne	Payne	04-Mar-21	36.11	-97.21	pasture	Adult	1	2021-03-04	63	A. americanum
Amblyomma americanum	OK	Payne	Payne	04-Mar-21	36.11	-97.21	pasture	Adult	1	2021-03-04	63	A. americanum
Amblyomma americanum	OK	Payne	Payne	04-Mar-21	36.11	-97.21	pasture	Adult	1	2021-03-04	63	A. americanum
Amblyomma americanum	OK	Payne	Payne	04-Mar-21	36.11	-97.21	pasture	Adult	1	2021-03-04	63	A. americanum
Amblyomma americanum	OK	Payne	Payne	04-Mar-21	36.11	-97.21	pasture	Nymph	5	2021-03-04	63	A. americanum
Amblyomma americanum	OK	Payne	Payne	04-Mar-21	36.11	-97.21	pasture	Adult	1	2021-03-04	63	A. americanum
Amblyomma americanum	OK	Payne	Payne	04-Mar-21	36.11	-97.21	pasture	Adult	1	2021-03-04	63	A. americanum
Amblyomma americanum	OK	Payne	Payne	04-Mar-21	36.11	-97.21	pasture	Nymph	5	2021-03-04	63	A. americanum
Amblyomma americanum	OK	Payne	Payne	04-Mar-21	36.11	-97.21	pasture	Adult	1	2021-03-04	63	A. americanum
Amblyomma americanum	OK	Payne	Payne	04-Mar-21	36.11	-97.21	pasture	Adult	1	2021-03-04	63	A. americanum
Amblyomma americanum	OK	Payne	Payne	04-Mar-21	36.11	-97.21	pasture	Adult	1	2021-03-04	63	A. americanum
Amblyomma americanum	OK	Payne	Payne	04-Mar-21	36.11	-97.21	pasture	Adult	1	2021-03-04	63	A. americanum
Amblyomma americanum	OK	Payne	Payne	04-Mar-21	36.11	-97.21	pasture	Adult	1	2021-03-04	63	A. americanum
Amblyomma americanum	OK	Payne	Payne	04-Mar-21	36.11	-97.21	pasture	Adult	1	2021-03-04	63	A. americanum
Amblyomma americanum	OK	Payne	Payne	04-Mar-21	36.11	-97.21	pasture	Adult	1	2021-03-04	63	A. americanum
Amblyomma americanum	OK	Payne	Payne	04-Mar-21	36.11	-97.21	pasture	Adult	1	2021-03-04	63	A. americanum
Amblyomma americanum	OK	Payne	Payne	04-Mar-21	36.11	-97.21	pasture	Adult	1	2021-03-04	63	A. americanum
Amblyomma americanum	OK	Payne	Payne	04-Mar-21	36.11	-97.21	pasture	Adult	6	2021-03-04	63	A. americanum
Amblyomma americanum	OK	Payne	Payne	04-Mar-21	36.11	-97.21	pasture	Nymph	12	2021-03-04	63	A. americanum
Amblyomma americanum	OK	Payne	Payne	04-Mar-21	36.11	-97.21	pasture	Adult	1	2021-03-04	63	A. americanum
Amblyomma americanum	OK	Payne	Payne	04-Mar-21	36.11	-97.21	pasture	Adult	1	2021-03-04	63	A. americanum
Amblyomma americanum	OK	Payne	Payne	04-Mar-21	36.11	-97.21	pasture	Adult	1	2021-03-04	63	A. americanum
Amblyomma americanum	OK	Payne	Payne	04-Mar-21	36.11	-97.21	pasture	Adult	1	2021-03-04	63	A. americanum
Amblyomma americanum	OK	Payne	Payne	04-Mar-21	36.11	-97.21	pasture	Adult	1	2021-03-04	63	A. americanum
Amblyomma americanum	OK	Payne	Payne	04-Mar-21	36.11	-97.21	pasture	Adult	1	2021-03-04	63	A. americanum
Amblyomma americanum	OK	Payne	Payne	04-Mar-21	36.11	-97.21	pasture	Adult	1	2021-03-04	63	A. americanum
Amblyomma americanum	OK	Payne	Payne	04-Mar-21	36.11	-97.21	pasture	Adult	1	2021-03-04	63	A. americanum
Amblyomma americanum	OK	Payne	Payne	04-Mar-21	36.11	-97.21	pasture	Adult	1	2021-03-04	63	A. americanum
Amblyomma americanum	OK	Payne	Payne	04-Mar-21	36.11	-97.21	pasture	Adult	1	2021-03-04	63	A. americanum
Amblyomma americanum	OK	Payne	Payne	04-Mar-21	36.11	-97.21	pasture	Adult	1	2021-03-04	63	A. americanum
Amblyomma americanum	OK	Payne	Payne	04-Mar-21	36.11	-97.21	pasture	Adult	1	2021-03-04	63	A. americanum
Amblyomma americanum	OK	Payne	Payne	04-Mar-21	36.11	-97.21	pasture	Adult	1	2021-03-04	63	A. americanum
Amblyomma americanum	OK	Payne	Payne	04-Mar-21	36.11	-97.21	pasture	Adult	1	2021-03-04	63	A. americanum
Amblyomma americanum	OK	Payne	Payne	04-Mar-21	36.11	-97.21	pasture	Adult	1	2021-03-04	63	A. americanum
Amblyomma americanum	OK	Payne	Payne	04-Mar-21	36.11	-97.21	pasture	Adult	1	2021-03-04	63	A. americanum
Amblyomma americanum	OK	Payne	Payne	04-Mar-21	36.11	-97.21	pasture	Adult	1	2021-03-04	63	A. americanum
Amblyomma americanum	OK	Payne	Payne	04-Mar-21	36.11	-97.21	pasture	Adult	1	2021-03-04	63	A. americanum
Amblyomma americanum	OK	Payne	Payne	04-Mar-21	36.11	-97.21	pasture	Adult	1	2021-03-04	63	A. americanum
Amblyomma americanum	OK	Payne	Payne	04-Mar-21	36.11	-97.21	pasture	Adult	1	2021-03-04	63	A. americanum
[truncated: 2,958 more rows]
